# Supplementary material for: Gene function prediction using labeled and unlabeled data
Source: BMC Bioinformatics. 2008 Jan 28;9:57. doi: 10.1186/1471-2105-9-57 (PMC2275242; doi:10.1186/1471-2105-9-57)
Supplement: Additional file 1 — The functional classes and corresponding genes used in 10-fold cross validation. The names of genes in each class are listed, and these genes have been annotated in MIPS until 2004. [file 1471-2105-9-57-S1.txt]

Functioanl Class    01
**************************************************************************************************
    YAL012W    YAL013W    YAL017W    YAL021C    YAL023C    YAL038W    YAL039C    YAL044C    YAL051W    YAL054C    YAL060W    YAL061W    YAL062W    YAR015W    YAR042W    YAR071W    YBL001C    YBL011W    YBL015W    YBL033C    YBL039C    YBL042C    YBL061C    YBL068W    YBL082C    YBL086C    YBL088C    YBL098W    YBL103C    YBR001C    YBR003W    YBR006W    YBR011C    YBR014C    YBR018C    YBR019C    YBR020W    YBR021W    YBR023C    YBR029C    YBR030W    YBR035C    YBR036C    YBR038W    YBR041W    YBR042C    YBR050C    YBR056W    YBR067C    YBR084W    YBR092C    YBR093C    YBR106W    YBR110W    YBR111C    YBR115C    YBR117C    YBR126C    YBR145W    YBR149W    YBR159W    YBR161W    YBR166C    YBR176W    YBR183W    YBR196C    YBR199W    YBR204C    YBR205W    YBR208C    YBR213W    YBR218C    YBR221C    YBR223C    YBR229C    YBR243C    YBR248C    YBR249C    YBR252W    YBR253W    YBR263W    YBR265W    YBR284W    YBR289W    YBR294W    YBR297W    YBR299W    YCL004W    YCL009C    YCL018W    YCL030C    YCL040W    YCL050C    YCL064C    YCR002C    YCR005C    YCR010C    YCR012W    YCR028C    YCR034W    YCR036W    YCR048W    YCR053W    YCR081W    YCR105W    YCR107W    YDL006W    YDL013W    YDL015C    YDL019C    YDL022W    YDL024C    YDL036C    YDL037C    YDL040C    YDL045C    YDL049C    YDL052C    YDL055C    YDL066W    YDL078C    YDL080C    YDL090C    YDL093W    YDL095W    YDL106C    YDL124W    YDL125C    YDL131W    YDL132W    YDL134C    YDL141W    YDL142C    YDL168W    YDL170W    YDL171C    YDL182W    YDL188C    YDL194W    YDL203C    YDL210W    YDL215C    YDL232W    YDL236W    YDL243C    YDL244W    YDL246C    YDR001C    YDR007W    YDR009W    YDR020C    YDR028C    YDR034C    YDR035W    YDR043C    YDR044W    YDR047W    YDR050C    YDR054C    YDR058C    YDR062W    YDR072C    YDR073W    YDR074W    YDR081C    YDR111C    YDR123C    YDR127W    YDR147W    YDR148C    YDR158W    YDR159W    YDR160W    YDR173C    YDR176W    YDR178W    YDR204W    YDR207C    YDR208W    YDR213W    YDR216W    YDR226W    YDR234W    YDR253C    YDR261C    YDR272W    YDR277C    YDR284C    YDR287W    YDR294C    YDR297W    YDR300C    YDR302W    YDR305C    YDR307W    YDR313C    YDR321W    YDR328C    YDR331W    YDR353W    YDR354W    YDR368W    YDR371W    YDR376W    YDR380W    YDR384C    YDR399W    YDR400W    YDR408C    YDR410C    YDR420W    YDR422C    YDR441C    YDR443C    YDR444W    YDR452W    YDR453C    YDR454C    YDR465C    YDR477W    YDR481C    YDR483W    YDR487C    YDR502C    YDR503C    YDR513W    YDR516C    YDR530C    YDR541C    YEL002C    YEL009C    YEL011W    YEL020C    YEL021W    YEL034W    YEL038W    YEL046C    YEL058W    YEL062W    YEL070W    YER001W    YER003C    YER014W    YER015W    YER019W    YER023W    YER026C    YER027C    YER040W    YER042W    YER043C    YER044C    YER052C    YER054C    YER056C    YER061C    YER062C    YER065C    YER069W    YER070W    YER081W    YER086W    YER090W    YER091C    YER093C    YER096W    YER099C    YER120W    YER133W    YER170W    YER178W    YFL004W    YFL014W    YFL018C    YFL021W    YFL030W    YFL031W    YFL045C    YFL052W    YFL053W    YFL056C    YFL058W    YFR015C    YFR018C    YFR019W    YFR025C    YFR030W    YFR034C    YFR047C    YFR053C    YFR055W    YGL001C    YGL009C    YGL012W    YGL017W    YGL022W    YGL026C    YGL027C    YGL035C    YGL038C    YGL039W    YGL040C    YGL055W    YGL062W    YGL063W    YGL065C    YGL067W    YGL115W    YGL125W    YGL126W    YGL134W    YGL142C    YGL144C    YGL148W    YGL154C    YGL155W    YGL156W    YGL157W    YGL162W    YGL173C    YGL184C    YGL202W    YGL205W    YGL209W    YGL224C    YGL234W    YGL248W    YGL252C    YGL253W    YGL254W    YGL256W    YGR010W    YGR012W    YGR019W    YGR032W    YGR037C    YGR043C    YGR055W    YGR060W    YGR061C    YGR070W    YGR072W    YGR087C    YGR124W    YGR143W    YGR144W    YGR155W    YGR157W    YGR166W    YGR170W    YGR175C    YGR177C    YGR180C    YGR192C    YGR193C    YGR194C    YGR195W    YGR199W    YGR202C    YGR204W    YGR208W    YGR216C    YGR227W    YGR229C    YGR233C    YGR240C    YGR244C    YGR254W    YGR255C    YGR256W    YGR267C    YGR276C    YGR282C    YGR286C    YGR292W    YHL003C    YHL011C    YHL018W    YHL020C    YHL025W    YHL032C    YHL036W    YHR001W    YHR003C    YHR007C    YHR013C    YHR018C    YHR025W    YHR033W    YHR037W    YHR042W    YHR043C    YHR044C    YHR046C    YHR047C    YHR063C    YHR068W    YHR070W    YHR072W    YHR073W    YHR077C    YHR079C    YHR101C    YHR104W    YHR106W    YHR107C    YHR112C    YHR123W    YHR128W    YHR137W    YHR144C    YHR155W    YHR174W    YHR176W    YHR183W    YHR190W    YHR193C    YHR201C    YHR204W    YHR208W    YHR215W    YHR216W    YIL002C    YIL003W    YIL009W    YIL014W    YIL020C    YIL033C    YIL042C    YIL045W    YIL046W    YIL053W    YIL066C    YIL078W    YIL085C    YIL088C    YIL094C    YIL098C    YIL099W    YIL104C    YIL107C    YIL116W    YIL119C    YIL124W    YIL125W    YIL145C    YIL147C    YIL154C    YIL155C    YIL160C    YIL162W    YIL167W    YIL168W    YIL172C    YIR017C    YIR019C    YIR023W    YIR027C    YIR029W    YIR030C    YIR031C    YIR032C    YIR034C    YIR035C    YIR036C    YJL002C    YJL005W    YJL026W    YJL031C    YJL045W    YJL052W    YJL060W    YJL068C    YJL070C    YJL071W    YJL088W    YJL099W    YJL110C    YJL121C    YJL128C    YJL130C    YJL132W    YJL134W    YJL137C    YJL139C    YJL153C    YJL155C    YJL167W    YJL172W    YJL174W    YJL176C    YJL196C    YJL208C    YJL218W    YJR009C    YJR010W    YJR016C    YJR019C    YJR025C    YJR057W    YJR060W    YJR066W    YJR073C    YJR075W    YJR076C    YJR078W    YJR090C    YJR095W    YJR096W    YJR103W    YJR105W    YJR109C    YJR130C    YJR131W    YJR132W    YJR133W    YJR139C    YJR142W    YJR143C    YJR148W    YJR153W    YJR156C    YJR159W    YKL001C    YKL004W    YKL009W    YKL015W    YKL019W    YKL024C    YKL027W    YKL029C    YKL035W    YKL038W    YKL040C    YKL055C    YKL060C    YKL062W    YKL067W    YKL085W    YKL104C    YKL106W    YKL112W    YKL127W    YKL132C    YKL140W    YKL148C    YKL149C    YKL152C    YKL157W    YKL181W    YKL182W    YKL184W    YKL191W    YKL192C    YKL203C    YKL211C    YKL213C    YKL215C    YKL216W    YKL218C    YKR003W    YKR009C    YKR027W    YKR031C    YKR034W    YKR043C    YKR053C    YKR061W    YKR069W    YKR080W    YKR096W    YKR097W    YKR099W    YLL012W    YLL013C    YLL016W    YLL031C    YLL043W    YLR006C    YLR014C    YLR017W    YLR020C    YLR025W    YLR027C    YLR028C    YLR044C    YLR056W    YLR058C    YLR070C    YLR071C    YLR088W    YLR089C    YLR092W    YLR098C    YLR099C    YLR100W    YLR107W    YLR113W    YLR131C    YLR133W    YLR134W    YLR146C    YLR150W    YLR151C    YLR153C    YLR157C    YLR158C    YLR164W    YLR165C    YLR172C    YLR174W    YLR180W    YLR189C    YLR195C    YLR205C    YLR209C    YLR231C    YLR239C    YLR240W    YLR245C    YLR258W    YLR260W    YLR273C    YLR284C    YLR286C    YLR299W    YLR300W    YLR303W    YLR304C    YLR305C    YLR307W    YLR308W    YLR310C    YLR330W    YLR342W    YLR345W    YLR351C    YLR354C    YLR355C    YLR359W    YLR371W    YLR372W    YLR377C    YLR420W    YLR432W    YLR438W    YLR450W    YLR451W    YML004C    YML008C    YML019W    YML022W    YML035C    YML042W    YML048W    YML051W    YML054C    YML058W    YML070W    YML075C    YML082W    YML099C    YML100W    YML106W    YML110C    YML121W    YML126C    YML131W    YMR008C    YMR013C    YMR015C    YMR020W    YMR042W    YMR043W    YMR080C    YMR081C    YMR083W    YMR105C    YMR108W    YMR113W    YMR149W    YMR202W    YMR205C    YMR207C    YMR217W    YMR222C    YMR234W    YMR237W    YMR246W    YMR250W    YMR261C    YMR267W    YMR271C    YMR272C    YMR278W    YMR280C    YMR282C    YMR287C    YMR293C    YMR296C    YMR300C    YMR303C    YMR306W    YMR307W    YMR311C    YMR318C    YMR323W    YNL009W    YNL012W    YNL025C    YNL029C    YNL037C    YNL040W    YNL045W    YNL048W    YNL066W    YNL071W    YNL072W    YNL076W    YNL090W    YNL098C    YNL103W    YNL104C    YNL106C    YNL111C    YNL117W    YNL130C    YNL141W    YNL169C    YNL183C    YNL192W    YNL199C    YNL201C    YNL216W    YNL219C    YNL220W    YNL229C    YNL231C    YNL232W    YNL236W    YNL241C    YNL243W    YNL256W    YNL257C    YNL264C    YNL267W    YNL274C    YNL277W    YNL280C    YNL283C    YNL292W    YNL314W    YNL316C    YNL322C    YNL330C    YNL331C    YNL333W    YNL335W    YNR001C    YNR002C    YNR008W    YNR012W    YNR016C    YNR019W    YNR027W    YNR033W    YNR041C    YNR043W    YNR050C    YNR052C    YNR057C    YNR058W    YNR059W    YNR067C    YNR071C    YNR073C    YOL001W    YOL002C    YOL004W    YOL011W    YOL049W    YOL051W    YOL052C    YOL056W    YOL058W    YOL059W    YOL061W    YOL064C    YOL065C    YOL066C    YOL067C    YOL081W    YOL086C    YOL096C    YOL108C    YOL110W    YOL116W    YOL126C    YOL136C    YOL140W    YOL143C    YOL151W    YOL153C    YOR002W    YOR033C    YOR040W    YOR047C    YOR067C    YOR074C    YOR076C    YOR085W    YOR095C    YOR099W    YOR101W    YOR103C    YOR108W    YOR109W    YOR110W    YOR120W    YOR125C    YOR128C    YOR136W    YOR142W    YOR143C    YOR171C    YOR176W    YOR178C    YOR180C    YOR184W    YOR190W    YOR196C    YOR202W    YOR209C    YOR221C    YOR226C    YOR236W    YOR237W    YOR241W    YOR251C    YOR283W    YOR290C    YOR299W    YOR303W    YOR317W    YOR321W    YOR323C    YOR336W    YOR344C    YOR347C    YOR360C    YOR363C    YOR370C    YOR375C    YOR377W    YOR393W    YPL002C    YPL016W    YPL017C    YPL023C    YPL026C    YPL028W    YPL029W    YPL031C    YPL037C    YPL038W    YPL042C    YPL050C    YPL053C    YPL057C    YPL069C    YPL075W    YPL076W    YPL087W    YPL088W    YPL111W    YPL113C    YPL129W    YPL132W    YPL135W    YPL145C    YPL148C    YPL161C    YPL172C    YPL175W    YPL212C    YPL214C    YPL219W    YPL227C    YPL231W    YPL248C    YPL268W    YPR001W    YPR006C    YPR035W    YPR048W    YPR060C    YPR062W    YPR065W    YPR069C    YPR074C    YPR113W    YPR145W    YPR159W    YPR160W    YPR165W    YPR167C    YPR176C    YPR183W    YPR184W


Functioanl Class    02
**************************************************************************************************
    YAL038W    YAL054C    YAL061W    YBL045C    YBL058W    YBL099W    YBR001C    YBR026C    YBR039W    YBR117C    YBR126C    YBR145W    YBR185C    YBR192W    YBR196C    YBR218C    YBR221C    YBR229C    YBR299W    YCL040W    YCR005C    YCR012W    YCR046C    YCR105W    YCR107W    YDL004W    YDL066W    YDL067C    YDL078C    YDL085W    YDL178W    YDL181W    YDL243C    YDR001C    YDR050C    YDR074W    YDR079W    YDR081C    YDR148C    YDR178W    YDR231C    YDR298C    YDR350C    YDR377W    YDR380W    YDR487C    YDR529C    YEL011W    YEL020C    YEL024W    YEL039C    YEL047C    YEL053C    YEL071W    YER054C    YER061C    YER065C    YER073W    YER133W    YER141W    YER154W    YER178W    YFL018C    YFL030W    YFL056C    YFR015C    YFR033C    YFR053C    YGL018C    YGL062W    YGL119W    YGL134W    YGL187C    YGL205W    YGL226W    YGL253W    YGL256W    YGR043C    YGR062C    YGR087C    YGR112W    YGR174C    YGR183C    YGR192C    YGR193C    YGR207C    YGR240C    YGR244C    YGR254W    YGR256W    YHL008C    YHR039C    YHR047C    YHR051W    YHR174W    YHR179W    YHR183W    YHR188C    YIL043C    YIL045W    YIL111W    YIL125W    YIL160C    YIL172C    YIR031C    YJL003W    YJL045W    YJL052W    YJL121C    YJL137C    YJL166W    YJL200C    YJR009C    YJR033C    YJR034W    YJR048W    YJR051W    YJR121W    YKL016C    YKL035W    YKL039W    YKL055C    YKL060C    YKL085W    YKL127W    YKL128C    YKL141W    YKL148C    YKL150W    YKL152C    YKR009C    YKR016W    YKR043C    YKR046C    YKR058W    YKR096W    YKR097W    YLL009C    YLL041C    YLR038C    YLR044C    YLR071C    YLR134W    YLR153C    YLR164W    YLR174W    YLR248W    YLR258W    YLR273C    YLR284C    YLR295C    YLR304C    YLR345W    YLR354C    YLR377C    YLR395C    YML035C    YML054C    YML100W    YML120C    YML125C    YML129C    YMR030W    YMR073C    YMR089C    YMR105C    YMR118C    YMR145C    YMR165C    YMR170C    YMR205C    YMR244W    YMR261C    YMR267W    YMR280C    YMR282C    YMR285C    YMR303C    YMR318C    YMR323W    YNL009W    YNL037C    YNL052W    YNL071W    YNL117W    YNL118C    YNL202W    YNL237W    YNL241C    YNL331C    YNR001C    YNR032W    YOL056W    YOL086C    YOL126C    YOR065W    YOR095C    YOR136W    YOR142W    YOR178C    YOR221C    YOR283W    YOR347C    YOR356W    YOR374W    YOR388C    YOR393W    YPL031C    YPL061W    YPL078C    YPL088W    YPL171C    YPL219W    YPL240C    YPL262W    YPL271W    YPL276W    YPR001W    YPR004C    YPR006C    YPR020W    YPR048W    YPR074C    YPR128C    YPR155C    YPR160W    YPR184W    YPR191W


Functioanl Class    10
**************************************************************************************************
    YAL009W    YAL015C    YAL016W    YAL019W    YAL020C    YAL024C    YAL025C    YAL029C    YAL033W    YAL040C    YAL041W    YAL047C    YAR003W    YAR007C    YAR019C    YAR042W    YBL008W    YBL016W    YBL019W    YBL020W    YBL023C    YBL032W    YBL035C    YBL058W    YBL063W    YBL079W    YBL084C    YBL088C    YBL097W    YBL105C    YBR045C    YBR057C    YBR060C    YBR073W    YBR078W    YBR079C    YBR087W    YBR088C    YBR098W    YBR107C    YBR109C    YBR114W    YBR133C    YBR135W    YBR136W    YBR138C    YBR156C    YBR160W    YBR186W    YBR195C    YBR200W    YBR202W    YBR211C    YBR215W    YBR223C    YBR238C    YBR243C    YBR272C    YBR274W    YBR276C    YBR278W    YCL004W    YCL016C    YCL024W    YCL029C    YCL048W    YCL055W    YCR002C    YCR014C    YCR052W    YCR057C    YCR066W    YCR077C    YCR086W    YCR092C    YCR094W    YDL001W    YDL003W    YDL008W    YDL017W    YDL028C    YDL029W    YDL042C    YDL047W    YDL056W    YDL059C    YDL064W    YDL088C    YDL101C    YDL102W    YDL108W    YDL114W    YDL115C    YDL126C    YDL127W    YDL132W    YDL134C    YDL154W    YDL155W    YDL164C    YDL165W    YDL188C    YDL200C    YDL220C    YDL225W    YDL226C    YDR004W    YDR013W    YDR016C    YDR022C    YDR030C    YDR052C    YDR054C    YDR055W    YDR061W    YDR076W    YDR082W    YDR096W    YDR097C    YDR099W    YDR108W    YDR110W    YDR113C    YDR118W    YDR130C    YDR137W    YDR138W    YDR150W    YDR168W    YDR172W    YDR180W    YDR182W    YDR190C    YDR200C    YDR201W    YDR206W    YDR207C    YDR217C    YDR218C    YDR227W    YDR254W    YDR260C    YDR273W    YDR284C    YDR285W    YDR293C    YDR295C    YDR296W    YDR311W    YDR318W    YDR325W    YDR328C    YDR356W    YDR364C    YDR369C    YDR386W    YDR416W    YDR419W    YDR440W    YDR457W    YDR460W    YDR488C    YDR489W    YDR499W    YDR507C    YDR523C    YDR545W    YEL019C    YEL032W    YEL037C    YEL061C    YEL066W    YER007W    YER016W    YER018C    YER066W    YER070W    YER075C    YER095W    YER111C    YER122C    YER123W    YER133W    YER142C    YER155C    YER162C    YER171W    YER173W    YER176W    YER177W    YER179W    YER180C    YFL003C    YFL008W    YFL009W    YFL013C    YFL014W    YFL017C    YFL029C    YFL036W    YFL037W    YFL039C    YFR008W    YFR027W    YFR028C    YFR031C    YFR036W    YFR037C    YFR038W    YFR040W    YFR052W    YGL003C    YGL025C    YGL043W    YGL048C    YGL056C    YGL058W    YGL061C    YGL073W    YGL075C    YGL086W    YGL087C    YGL090W    YGL106W    YGL113W    YGL116W    YGL127C    YGL155W    YGL158W    YGL163C    YGL173C    YGL175C    YGL178W    YGL181W    YGL183C    YGL190C    YGL194C    YGL201C    YGL207W    YGL213C    YGL215W    YGL216W    YGL229C    YGL240W    YGL249W    YGL251C    YGR023W    YGR044C    YGR049W    YGR056W    YGR063C    YGR078C    YGR092W    YGR098C    YGR108W    YGR109C    YGR113W    YGR116W    YGR132C    YGR140W    YGR144W    YGR179C    YGR180C    YGR188C    YGR209C    YGR230W    YGR231C    YGR245C    YGR247W    YGR252W    YGR253C    YGR258C    YGR274C    YHL022C    YHL024W    YHL027W    YHR004C    YHR013C    YHR014W    YHR023W    YHR030C    YHR031C    YHR081W    YHR086W    YHR101C    YHR102W    YHR107C    YHR118C    YHR119W    YHR120W    YHR124W    YHR129C    YHR135C    YHR152W    YHR157W    YHR164C    YHR165C    YHR166C    YHR172W    YHR184W    YHR205W    YHR206W    YHR208W    YIL026C    YIL031W    YIL035C    YIL036W    YIL046W    YIL066C    YIL072W    YIL095W    YIL106W    YIL112W    YIL123W    YIL126W    YIL128W    YIL135C    YIL139C    YIL143C    YIL144W    YIL150C    YIL153W    YIR002C    YIR008C    YIR010W    YIR024C    YIR026C    YIR033W    YJL005W    YJL013C    YJL019W    YJL026W    YJL030W    YJL034W    YJL065C    YJL072C    YJL074C    YJL080C    YJL090C    YJL092W    YJL095W    YJL098W    YJL106W    YJL141C    YJL146W    YJL157C    YJL173C    YJL187C    YJL194W    YJR006W    YJR021C    YJR035W    YJR043C    YJR046W    YJR052W    YJR053W    YJR060W    YJR066W    YJR068W    YJR076C    YJR089W    YJR090C    YJR091C    YJR094C    YJR112W    YJR135C    YJR138W    YJR140C    YJR144W    YKL011C    YKL017C    YKL020C    YKL022C    YKL042W    YKL045W    YKL048C    YKL049C    YKL052C    YKL089W    YKL101W    YKL108W    YKL112W    YKL113C    YKL114C    YKL145W    YKL161C    YKL193C    YKL203C    YKR008W    YKR028W    YKR031C    YKR037C    YKR042W    YKR046C    YKR048C    YKR054C    YKR063C    YKR072C    YKR083C    YKR095W    YLL003W    YLL004W    YLL016W    YLL017W    YLR005W    YLR010C    YLR032W    YLR035C    YLR043C    YLR052W    YLR075W    YLR079W    YLR102C    YLR103C    YLR117C    YLR127C    YLR129W    YLR131C    YLR175W    YLR178C    YLR179C    YLR182W    YLR210W    YLR212C    YLR215C    YLR226W    YLR229C    YLR233C    YLR234W    YLR238W    YLR248W    YLR263W    YLR274W    YLR286C    YLR288C    YLR299W    YLR305C    YLR310C    YLR314C    YLR318W    YLR321C    YLR329W    YLR332W    YLR356W    YLR357W    YLR369W    YLR381W    YLR383W    YLR394W    YLR403W    YLR442C    YLR466W    YML010W    YML031W    YML032C    YML058W    YML060W    YML061C    YML064C    YML065W    YML069W    YML095C    YML102W    YML104C    YML109W    YML115C    YML128C    YMR001C    YMR028W    YMR029C    YMR032W    YMR035W    YMR036C    YMR043W    YMR052W    YMR055C    YMR069W    YMR072W    YMR076C    YMR078C    YMR094W    YMR096W    YMR104C    YMR106C    YMR127C    YMR133W    YMR137C    YMR138W    YMR139W    YMR167W    YMR168C    YMR190C    YMR198W    YMR199W    YMR200W    YMR213W    YMR224C    YMR228W    YMR241W    YMR276W    YMR284W    YMR290C    YMR294W    YNL001W    YNL007C    YNL012W    YNL021W    YNL025C    YNL053W    YNL064C    YNL078W    YNL082W    YNL088W    YNL098C    YNL102W    YNL126W    YNL127W    YNL153C    YNL154C    YNL172W    YNL188W    YNL192W    YNL196C    YNL204C    YNL210W    YNL213C    YNL216W    YNL218W    YNL225C    YNL242W    YNL246W    YNL250W    YNL261W    YNL262W    YNL267W    YNL271C    YNL273W    YNL289W    YNL290W    YNL292W    YNL298W    YNL299W    YNL307C    YNL312W    YNL327W    YNL330C    YNL339C    YNR010W    YOL006C    YOL021C    YOL034W    YOL043C    YOL069W    YOL076W    YOL080C    YOL090W    YOL091W    YOL094C    YOL095C    YOL104C    YOL110W    YOL115W    YOL142W    YOL145C    YOL146W    YOR005C    YOR026W    YOR028C    YOR033C    YOR038C    YOR057W    YOR058C    YOR061W    YOR077W    YOR101W    YOR149C    YOR156C    YOR177C    YOR181W    YOR195W    YOR198C    YOR208W    YOR213C    YOR217W    YOR231W    YOR244W    YOR249C    YOR257W    YOR265W    YOR272W    YOR298W    YOR330C    YOR346W    YOR349W    YOR351C    YOR361C    YOR368W    YOR372C    YOR373W    YOR386W    YPL008W    YPL018W    YPL022W    YPL031C    YPL042C    YPL046C    YPL086C    YPL121C    YPL122C    YPL124W    YPL126W    YPL129W    YPL139C    YPL140C    YPL153C    YPL155C    YPL164C    YPL167C    YPL174C    YPL178W    YPL194W    YPL204W    YPL209C    YPL233W    YPL235W    YPL239W    YPL240C    YPL241C    YPL242C    YPL255W    YPL256C    YPL268W    YPL269W    YPR007C    YPR018W    YPR019W    YPR025C    YPR046W    YPR056W    YPR082C    YPR103W    YPR111W    YPR119W    YPR120C    YPR135W    YPR141C    YPR161C    YPR162C    YPR175W    YPR179C    YPR193C


Functioanl Class    11
**************************************************************************************************
    YAL001C    YAL016W    YAL021C    YAL032C    YAL033W    YAL043C    YAL051W    YAR003W    YAR008W    YBL002W    YBL003C    YBL005W    YBL008W    YBL013W    YBL014C    YBL018C    YBL021C    YBL022C    YBL024W    YBL025W    YBL026W    YBL052C    YBL054W    YBL066C    YBL074C    YBL093C    YBL103C    YBR009C    YBR010W    YBR020W    YBR033W    YBR045C    YBR049C    YBR055C    YBR060C    YBR061C    YBR081C    YBR083W    YBR103W    YBR112C    YBR119W    YBR120C    YBR123C    YBR142W    YBR150C    YBR152W    YBR154C    YBR167C    YBR182C    YBR188C    YBR193C    YBR198C    YBR212W    YBR215W    YBR233W    YBR236C    YBR237W    YBR239C    YBR240C    YBR245C    YBR253W    YBR257W    YBR275C    YBR279W    YBR289W    YBR297W    YCL031C    YCL033C    YCL037C    YCL054W    YCL055W    YCL066W    YCR004C    YCR018C    YCR035C    YCR039C    YCR040W    YCR042C    YCR052W    YCR065W    YCR077C    YCR081W    YCR084C    YCR093W    YCR106W    YDL005C    YDL014W    YDL030W    YDL031W    YDL042C    YDL043C    YDL044C    YDL048C    YDL051W    YDL056W    YDL070W    YDL080C    YDL084W    YDL087C    YDL098C    YDL106C    YDL107W    YDL108W    YDL111C    YDL112W    YDL140C    YDL150W    YDL153C    YDL160C    YDL165W    YDL170W    YDL197C    YDL201W    YDL208W    YDL209C    YDL219W    YDL220C    YDR006C    YDR009W    YDR017C    YDR021W    YDR026C    YDR028C    YDR034C    YDR043C    YDR045C    YDR073W    YDR083W    YDR087C    YDR088C    YDR120C    YDR121W    YDR123C    YDR138W    YDR145W    YDR146C    YDR156W    YDR159W    YDR160W    YDR163W    YDR165W    YDR167W    YDR169C    YDR173C    YDR176W    YDR190C    YDR191W    YDR194C    YDR195W    YDR207C    YDR213W    YDR216W    YDR217C    YDR224C    YDR225W    YDR227W    YDR228C    YDR252W    YDR253C    YDR257C    YDR259C    YDR280W    YDR295C    YDR296W    YDR301W    YDR303C    YDR308C    YDR310C    YDR311W    YDR324C    YDR334W    YDR362C    YDR363W    YDR378C    YDR390C    YDR392W    YDR395W    YDR397C    YDR398W    YDR404C    YDR416W    YDR421W    YDR423C    YDR432W    YDR439W    YDR443C    YDR448W    YDR449C    YDR451C    YDR460W    YDR463W    YDR464W    YDR473C    YDR478W    YEL009C    YEL026W    YEL056W    YER013W    YER022W    YER027C    YER028C    YER029C    YER032W    YER035W    YER040W    YER045C    YER068W    YER082C    YER088C    YER109C    YER111C    YER112W    YER116C    YER120W    YER122C    YER127W    YER129W    YER130C    YER146W    YER148W    YER151C    YER159C    YER161C    YER164W    YER165W    YER168C    YER169W    YER171W    YER172C    YER184C    YFL001W    YFL002C    YFL021W    YFL028C    YFL031W    YFL033C    YFL036W    YFL052W    YFR005C    YFR029W    YFR034C    YFR037C    YGL013C    YGL014W    YGL019W    YGL025C    YGL035C    YGL043W    YGL044C    YGL058W    YGL063W    YGL064C    YGL070C    YGL071W    YGL073W    YGL078C    YGL092W    YGL094C    YGL097W    YGL105W    YGL112C    YGL115W    YGL120C    YGL122C    YGL127C    YGL128C    YGL130W    YGL133W    YGL136C    YGL141W    YGL150C    YGL151W    YGL166W    YGL171W    YGL173C    YGL181W    YGL192W    YGL208W    YGL209W    YGL221C    YGL222C    YGL237C    YGL244W    YGL254W    YGR005C    YGR006W    YGR013W    YGR024C    YGR030C    YGR044C    YGR047C    YGR063C    YGR067C    YGR074W    YGR075C    YGR091W    YGR092W    YGR095C    YGR097W    YGR100W    YGR104C    YGR116W    YGR128C    YGR129W    YGR158C    YGR159C    YGR169C    YGR186W    YGR195W    YGR200C    YGR204W    YGR222W    YGR246C    YGR248W    YGR249W    YGR252W    YGR274C    YGR278W    YGR280C    YHL009C    YHL020C    YHL025W    YHL027W    YHL034C    YHL038C    YHR015W    YHR040W    YHR041C    YHR056C    YHR058C    YHR062C    YHR065C    YHR069C    YHR081W    YHR084W    YHR086W    YHR089C    YHR099W    YHR118C    YHR148W    YHR154W    YHR163W    YHR165C    YHR169W    YHR170W    YHR178W    YHR193C    YHR196W    YHR206W    YHR211W    YIL010W    YIL021W    YIL030C    YIL033C    YIL035C    YIL036W    YIL038C    YIL046W    YIL061C    YIL075C    YIL084C    YIL101C    YIL105C    YIL106W    YIL112W    YIL122W    YIL126W    YIL128W    YIL129C    YIL130W    YIL131C    YIL143C    YIR001C    YIR005W    YIR009W    YIR015W    YIR017C    YIR018W    YIR021W    YIR023W    YJL006C    YJL011C    YJL025W    YJL033W    YJL035C    YJL041W    YJL056C    YJL076W    YJL087C    YJL089W    YJL103C    YJL109C    YJL110C    YJL115W    YJL124C    YJL127C    YJL133W    YJL140W    YJL148W    YJL164C    YJL168C    YJL176C    YJL203W    YJL209W    YJR002W    YJR017C    YJR022W    YJR032W    YJR036C    YJR042W    YJR050W    YJR060W    YJR063W    YJR093C    YJR094C    YJR119C    YJR122W    YJR127C    YJR140C    YJR147W    YKL005C    YKL009W    YKL012W    YKL015W    YKL025C    YKL028W    YKL032C    YKL038W    YKL043W    YKL058W    YKL059C    YKL062W    YKL070W    YKL072W    YKL074C    YKL078W    YKL093W    YKL099C    YKL109W    YKL112W    YKL125W    YKL139W    YKL144C    YKL159C    YKL166C    YKL172W    YKL185W    YKL190W    YKL205W    YKL208W    YKL222C    YKR002W    YKR019C    YKR024C    YKR025W    YKR034W    YKR036C    YKR052C    YKR056W    YKR062W    YKR064W    YKR072C    YKR086W    YKR092C    YKR099W    YKR101W    YLL004W    YLL008W    YLL011W    YLL036C    YLL054C    YLR005W    YLR014C    YLR039C    YLR055C    YLR059C    YLR067C    YLR071C    YLR098C    YLR105C    YLR115W    YLR116W    YLR117C    YLR131C    YLR136C    YLR139C    YLR141W    YLR147C    YLR175W    YLR176C    YLR182W    YLR192C    YLR197W    YLR216C    YLR222C    YLR223C    YLR226W    YLR228C    YLR256W    YLR266C    YLR275W    YLR277C    YLR278C    YLR298C    YLR316C    YLR321C    YLR375W    YLR382C    YLR399C    YLR418C    YLR430W    YLR433C    YLR435W    YLR442C    YLR451W    YML007W    YML010W    YML014W    YML015C    YML027W    YML043C    YML046W    YML049C    YML051W    YML057W    YML065W    YML069W    YML076C    YML091C    YML098W    YML099C    YML112W    YML114C    YMR005W    YMR016C    YMR019W    YMR021C    YMR023C    YMR030W    YMR037C    YMR039C    YMR042W    YMR043W    YMR047C    YMR053C    YMR059W    YMR061W    YMR064W    YMR069W    YMR070W    YMR112C    YMR127C    YMR131C    YMR139W    YMR164C    YMR179W    YMR180C    YMR182C    YMR219W    YMR227C    YMR228W    YMR229C    YMR235C    YMR236W    YMR239C    YMR240C    YMR263W    YMR268C    YMR270C    YMR277W    YMR280C    YMR283C    YMR287C    YMR288W    YMR302C    YMR312W    YNL004W    YNL012W    YNL016W    YNL021W    YNL025C    YNL027W    YNL030W    YNL031C    YNL037C    YNL039W    YNL061W    YNL062C    YNL068C    YNL075W    YNL076W    YNL097C    YNL103W    YNL107W    YNL112W    YNL113W    YNL139C    YNL147W    YNL151C    YNL167C    YNL175C    YNL186W    YNL199C    YNL204C    YNL210W    YNL216W    YNL221C    YNL222W    YNL236W    YNL248C    YNL251C    YNL255C    YNL261W    YNL282W    YNL286W    YNL292W    YNL309W    YNL314W    YNL317W    YNL330C    YNR003C    YNR010W    YNR011C    YNR023W    YNR034W    YNR038W    YNR052C    YOL001W    YOL004W    YOL005C    YOL006C    YOL010W    YOL021C    YOL028C    YOL042W    YOL051W    YOL055C    YOL067C    YOL068C    YOL102C    YOL108C    YOL116W    YOL123W    YOL133W    YOL135C    YOL148C    YOL149W    YOR025W    YOR028C    YOR038C    YOR039W    YOR047C    YOR048C    YOR061W    YOR110W    YOR113W    YOR116C    YOR136W    YOR140W    YOR148C    YOR151C    YOR159C    YOR162C    YOR172W    YOR174W    YOR179C    YOR194C    YOR201C    YOR204W    YOR207C    YOR210W    YOR213C    YOR224C    YOR229W    YOR230W    YOR250C    YOR259C    YOR274W    YOR290C    YOR294W    YOR295W    YOR304W    YOR308C    YOR310C    YOR319W    YOR334W    YOR337W    YOR340C    YOR341W    YOR344C    YOR358W    YOR363C    YPL007C    YPL011C    YPL016W    YPL029W    YPL031C    YPL037C    YPL038W    YPL042C    YPL043W    YPL046C    YPL060W    YPL075W    YPL082C    YPL083C    YPL089C    YPL101W    YPL119C    YPL122C    YPL129W    YPL133C    YPL139C    YPL177C    YPL178W    YPL181W    YPL190C    YPL203W    YPL211W    YPL212C    YPL213W    YPL217C    YPL228W    YPL248C    YPL254W    YPL266W    YPR008W    YPR010C    YPR015C    YPR025C    YPR031W    YPR056W    YPR057W    YPR065W    YPR068C    YPR070W    YPR072W    YPR086W    YPR101W    YPR104C    YPR107C    YPR110C    YPR115W    YPR125W    YPR134W    YPR137W    YPR155C    YPR162C    YPR168W    YPR178W    YPR179C    YPR182W    YPR186C    YPR187W    YPR190C    YPR199C


Functioanl Class    12
**************************************************************************************************
    YAL003W    YAL035W    YBL027W    YBL038W    YBL057C    YBL058W    YBL072C    YBL076C    YBL080C    YBL087C    YBL090W    YBL091C    YBL092W    YBR024W    YBR031W    YBR048W    YBR079C    YBR084C-A    YBR118W    YBR120C    YBR121C    YBR122C    YBR143C    YBR146W    YBR181C    YBR189W    YBR191W    YBR251W    YBR268W    YBR282W    YCL031C    YCL054W    YCR003W    YCR024C    YCR031C    YCR046C    YCR071C    YDL040C    YDL044C    YDL061C    YDL069C    YDL075W    YDL081C    YDL082W    YDL083C    YDL130W    YDL136W    YDL148C    YDL184C    YDL191W    YDL202W    YDL229W    YDR012W    YDR023W    YDR025W    YDR037W    YDR041W    YDR060W    YDR064W    YDR101C    YDR115W    YDR116C    YDR172W    YDR175C    YDR197W    YDR211W    YDR268W    YDR283C    YDR322W    YDR337W    YDR341C    YDR347W    YDR382W    YDR385W    YDR405W    YDR418W    YDR429C    YDR447C    YDR450W    YDR462W    YDR471W    YDR500C    YDR515W    YEL034W    YEL050C    YEL054C    YER006W    YER025W    YER050C    YER074W    YER087W    YER102W    YER117W    YER126C    YER131W    YER133W    YER153C    YER165W    YFL022C    YFR009W    YFR049W    YGL030W    YGL031C    YGL049C    YGL064C    YGL068W    YGL076C    YGL094C    YGL103W    YGL111W    YGL123W    YGL125W    YGL129C    YGL135W    YGL143C    YGL147C    YGL169W    YGL189C    YGL195W    YGL236C    YGL245W    YGR027C    YGR034W    YGR072W    YGR076C    YGR083C    YGR084C    YGR085C    YGR094W    YGR103W    YGR118W    YGR148C    YGR162W    YGR165W    YGR171C    YGR185C    YGR201C    YGR214W    YGR215W    YGR220C    YGR222W    YGR264C    YHL001W    YHL004W    YHL015W    YHL033C    YHR010W    YHR011W    YHR015W    YHR019C    YHR020W    YHR021C    YHR038W    YHR066W    YHR075C    YHR077C    YHR091C    YHR141C    YHR147C    YHR189W    YHR203C    YIL018W    YIL052C    YIL069C    YIL078W    YIL093C    YIL133C    YIL148W    YJL023C    YJL063C    YJL096W    YJL102W    YJL125C    YJL136C    YJL138C    YJL177W    YJL189W    YJL190C    YJL191W    YJR007W    YJR047C    YJR066W    YJR101W    YJR113C    YJR123W    YJR145C    YKL003C    YKL006W    YKL009W    YKL056C    YKL081W    YKL138C    YKL142W    YKL155C    YKL156W    YKL167C    YKL170W    YKL173W    YKL180W    YKL194C    YKL204W    YKR006C    YKR026C    YKR057W    YKR059W    YKR084C    YKR085C    YKR094C    YLL018C    YLL034C    YLL039C    YLL045C    YLR005W    YLR009W    YLR029C    YLR048W    YLR060W    YLR061W    YLR067C    YLR069C    YLR075W    YLR167W    YLR185W    YLR203C    YLR249W    YLR264W    YLR289W    YLR291C    YLR325C    YLR333C    YLR340W    YLR344W    YLR367W    YLR382C    YLR388W    YLR406C    YLR439W    YLR441C    YLR448W    YML014W    YML063W    YMR012W    YMR023C    YMR024W    YMR028W    YMR064W    YMR080C    YMR121C    YMR146C    YMR158W    YMR188C    YMR193W    YMR242C    YMR257C    YMR260C    YMR282C    YMR309C    YNL001W    YNL005C    YNL007C    YNL014W    YNL053W    YNL062C    YNL067W    YNL069C    YNL073W    YNL081C    YNL096C    YNL119W    YNL137C    YNL139C    YNL162W    YNL163C    YNL177C    YNL178W    YNL185C    YNL209W    YNL216W    YNL217W    YNL244C    YNL247W    YNL252C    YNL255C    YNL284C    YNL301C    YNL302C    YNL306W    YNR022C    YNR036C    YNR037C    YNR045W    YOL023W    YOL033W    YOL039W    YOL040C    YOL097C    YOL120C    YOL121C    YOL127W    YOL139C    YOR017W    YOR063W    YOR096W    YOR133W    YOR150W    YOR158W    YOR167C    YOR168W    YOR182C    YOR187W    YOR204W    YOR234C    YOR260W    YOR276W    YOR293W    YOR302W    YOR312C    YOR335C    YOR361C    YOR369C    YPL013C    YPL029W    YPL040C    YPL048W    YPL079W    YPL081W    YPL090C    YPL097W    YPL104W    YPL118W    YPL131W    YPL143W    YPL160W    YPL173W    YPL179W    YPL193W    YPL198W    YPL220W    YPL226W    YPL237W    YPR016C    YPR033C    YPR041W    YPR043W    YPR047W    YPR080W    YPR081C    YPR100W    YPR102C    YPR132W    YPR163C    YPR166C


Functioanl Class    14
**************************************************************************************************
    YAL002W    YAL005C    YAL007C    YAL014C    YAL017W    YAL023C    YAL039C    YAL048C    YBL007C    YBL016W    YBL017C    YBL022C    YBL037W    YBL040C    YBL041W    YBL067C    YBL069W    YBL078C    YBL082C    YBL084C    YBL091C    YBR002C    YBR024W    YBR034C    YBR037C    YBR044C    YBR058C    YBR059C    YBR072W    YBR082C    YBR091C    YBR097W    YBR105C    YBR110W    YBR128C    YBR139W    YBR162W-A    YBR164C    YBR165W    YBR170C    YBR171W    YBR173C    YBR185C    YBR195C    YBR199W    YBR201W    YBR205W    YBR214W    YBR217W    YBR227C    YBR237W    YBR243C    YBR247C    YBR283C    YBR286W    YCL001W    YCL008C    YCL010C    YCL031C    YCL043C    YCL052C    YCL057W    YCR033W    YCR045C    YCR066W    YCR075C    YCR099C    YCR100C    YCR101C    YDL007W    YDL008W    YDL020C    YDL040C    YDL042C    YDL053C    YDL064W    YDL067C    YDL077C    YDL090C    YDL092W    YDL093W    YDL095W    YDL097C    YDL104C    YDL113C    YDL122W    YDL126C    YDL132W    YDL137W    YDL141W    YDL143W    YDL147W    YDL185W    YDL190C    YDL192W    YDL212W    YDL217C    YDL232W    YDR005C    YDR054C    YDR059C    YDR069C    YDR079W    YDR080W    YDR086C    YDR092W    YDR098C    YDR117C    YDR118W    YDR139C    YDR140W    YDR142C    YDR144C    YDR155C    YDR162C    YDR168W    YDR171W    YDR177W    YDR179C    YDR188W    YDR200C    YDR212W    YDR214W    YDR258C    YDR265W    YDR292C    YDR295C    YDR304C    YDR307W    YDR323C    YDR328C    YDR330W    YDR331W    YDR375C    YDR377W    YDR389W    YDR390C    YDR394W    YDR409W    YDR410C    YDR414C    YDR415C    YDR425W    YDR427W    YDR432W    YDR435C    YDR460W    YDR468C    YDR473C    YDR483W    YDR495C    YDR498C    YDR499W    YDR510W    YDR518W    YDR519W    YDR529C    YEL002C    YEL003W    YEL004W    YEL012W    YEL013W    YEL030W    YEL036C    YEL042W    YEL056W    YEL060C    YEL066W    YER001W    YER005W    YER012W    YER017C    YER021W    YER047C    YER048C    YER058W    YER078C    YER094C    YER098W    YER100W    YER110C    YER125W    YER141W    YER144C    YER151C    YER154W    YER174C    YFL016C    YFL033C    YFL045C    YFR004W    YFR006W    YFR010W    YFR019W    YFR036W    YFR041C    YFR050C    YFR052W    YGL003C    YGL011C    YGL016W    YGL017W    YGL018C    YGL022W    YGL038C    YGL048C    YGL058W    YGL065C    YGL066W    YGL095C    YGL116W    YGL119W    YGL153W    YGL155W    YGL180W    YGL194C    YGL203C    YGL206C    YGL227W    YGL238W    YGL240W    YGL241W    YGR028W    YGR036C    YGR048W    YGR062C    YGR074W    YGR078C    YGR082W    YGR101W    YGR105W    YGR133W    YGR135W    YGR141W    YGR174C    YGR181W    YGR184C    YGR199W    YGR209C    YGR214W    YGR232W    YGR239C    YGR241C    YGR252W    YGR253C    YGR270W    YHL002W    YHL003C    YHL031C    YHR012W    YHR013C    YHR024C    YHR027C    YHR028C    YHR050W    YHR057C    YHR060W    YHR076W    YHR109W    YHR110W    YHR111W    YHR113W    YHR160C    YHR161C    YHR166C    YHR200W    YIL003W    YIL005W    YIL007C    YIL008W    YIL014W    YIL015W    YIL022W    YIL031W    YIL046W    YIL075C    YIL076W    YIL085C    YIL112W    YIL113W    YIL137C    YIL142W    YIL148W    YIL156W    YIL173W    YIR004W    YIR006C    YIR009W    YIR012W    YIR022W    YIR039C    YJL001W    YJL002C    YJL003W    YJL008C    YJL014W    YJL031C    YJL034W    YJL036W    YJL053W    YJL054W    YJL073W    YJL111W    YJL125C    YJL143W    YJL154C    YJL172W    YJL179W    YJL180C    YJL183W    YJL197W    YJL203W    YJL222W    YJR005W    YJR010C-A    YJR032W    YJR034W    YJR045C    YJR058C    YJR062C    YJR064W    YJR074W    YJR075W    YJR097W    YJR099W    YJR117W    YJR126C    YJR131W    YJR143C    YKL002W    YKL010C    YKL019W    YKL022C    YKL034W    YKL035W    YKL041W    YKL073W    YKL080W    YKL103C    YKL117W    YKL119C    YKL122C    YKL134C    YKL135C    YKL145W    YKL154W    YKL157W    YKL176C    YKL193C    YKL196C    YKL197C    YKL201C    YKL210W    YKL213C    YKR001C    YKR014C    YKR020W    YKR038C    YKR048C    YKR094C    YKR098C    YLL008W    YLL009C    YLL010C    YLL024C    YLL026W    YLL039C    YLL040C    YLL042C    YLL050C    YLR002C    YLR019W    YLR025W    YLR038C    YLR043C    YLR048W    YLR066W    YLR075W    YLR088W    YLR090W    YLR093C    YLR102C    YLR120C    YLR121C    YLR127C    YLR144C    YLR148W    YLR163C    YLR167W    YLR168C    YLR170C    YLR191W    YLR195C    YLR200W    YLR207W    YLR216C    YLR244C    YLR246W    YLR259C    YLR292C    YLR306W    YLR309C    YLR327C    YLR347C    YLR360W    YLR369W    YLR378C    YLR387C    YLR389C    YLR393W    YLR396C    YLR410W    YLR417W    YLR423C    YLR447C    YLR449W    YLR452C    YML019W    YML055W    YML062C    YML074C    YML078W    YML088W    YML092C    YML097C    YML102W    YML105C    YML111W    YML115C    YML129C    YML130C    YMR004W    YMR018W    YMR022W    YMR035W    YMR038C    YMR069W    YMR089C    YMR091C    YMR101C    YMR149W    YMR150C    YMR152W    YMR154C    YMR159C    YMR161W    YMR197C    YMR203W    YMR214W    YMR223W    YMR231W    YMR246W    YMR264W    YMR274C    YMR275C    YMR297W    YMR304W    YMR314W    YNL015W    YNL021W    YNL029C    YNL048W    YNL054W    YNL064C    YNL070W    YNL077W    YNL093W    YNL121C    YNL131W    YNL135C    YNL148C    YNL153C    YNL172W    YNL186W    YNL189W    YNL223W    YNL227C    YNL233W    YNL238W    YNL239W    YNL243W    YNL315C    YNL328C    YNL329C    YNR006W    YNR007C    YNR017W    YNR028W    YNR038W    YNR059W    YNR069C    YOL013C    YOL018C    YOL031C    YOL038W    YOL062C    YOL088C    YOL110W    YOL111C    YOL122C    YOL144W    YOL153C    YOR002W    YOR003W    YOR016C    YOR020C    YOR023C    YOR036W    YOR045W    YOR057W    YOR064C    YOR067C    YOR069W    YOR085W    YOR089C    YOR090C    YOR094W    YOR099W    YOR103C    YOR106W    YOR117W    YOR123C    YOR124C    YOR132W    YOR134W    YOR157C    YOR181W    YOR219C    YOR232W    YOR244W    YOR249C    YOR254C    YOR259C    YOR261C    YOR270C    YOR285W    YOR286W    YOR288C    YOR297C    YOR321W    YOR327C    YOR329C    YOR332W    YOR362C    YOR370C    YPL001W    YPL003W    YPL020C    YPL037C    YPL045W    YPL050C    YPL051W    YPL053C    YPL059W    YPL074W    YPL085W    YPL086C    YPL094C    YPL096W    YPL120W    YPL125W    YPL132W    YPL148C    YPL149W    YPL154C    YPL172C    YPL210C    YPL213W    YPL215W    YPL227C    YPL231W    YPL234C    YPL243W    YPL259C    YPR018W    YPR024W    YPR029C    YPR047W    YPR051W    YPR066W    YPR088C    YPR103W    YPR108W    YPR122W    YPR131C    YPR141C    YPR173C    YPR176C    YPR178W    YPR179C    YPR180W    YPR185W    YPR191W    YPR193C


Functioanl Class    20
**************************************************************************************************
    YAL002W    YAL005C    YAL007C    YAL014C    YAL022C    YAL026C    YAL029C    YAL030W    YAL042W    YAL048C    YAL055W    YAL067C    YAR002W    YAR033W    YAR035W    YBL007C    YBL011W    YBL017C    YBL030C    YBL037W    YBL040C    YBL050W    YBL063W    YBL078C    YBL079W    YBL089W    YBL099W    YBL106C    YBR008C    YBR017C    YBR021W    YBR039W    YBR043C    YBR052C    YBR068C    YBR069C    YBR080C    YBR082C    YBR085W    YBR091C    YBR097W    YBR102C    YBR105C    YBR106W    YBR109C    YBR127C    YBR132C    YBR162W-A    YBR164C    YBR170C    YBR171W    YBR172C    YBR180W    YBR192W    YBR207W    YBR235W    YBR241C    YBR254C    YBR264C    YBR288C    YBR291C    YBR293W    YBR294W    YBR295W    YBR296C    YBR298C    YCL008C    YCL025C    YCL038C    YCL040W    YCL043C    YCL069W    YCR009C    YCR011C    YCR017C    YCR024C-A    YCR028C    YCR032W    YCR037C    YCR067C    YCR075C    YCR098C    YDL004W    YDL018C    YDL029W    YDL048C    YDL054C    YDL058W    YDL107W    YDL116W    YDL128W    YDL137W    YDL138W    YDL145C    YDL149W    YDL161W    YDL175C    YDL185W    YDL192W    YDL194W    YDL195W    YDL198C    YDL199C    YDL206W    YDL207W    YDL210W    YDL217C    YDL226C    YDL245C    YDL247W    YDR002W    YDR011W    YDR027C    YDR038C    YDR039C    YDR040C    YDR046C    YDR057W    YDR059C    YDR086C    YDR091C    YDR093W    YDR107C    YDR108W    YDR117C    YDR119W    YDR129C    YDR135C    YDR142C    YDR153C    YDR164C    YDR166C    YDR170C    YDR177W    YDR189W    YDR192C    YDR229W    YDR270W    YDR298C    YDR299W    YDR320C    YDR323C    YDR329C    YDR335W    YDR342C    YDR343C    YDR345C    YDR372C    YDR375C    YDR381W    YDR384C    YDR387C    YDR395W    YDR406W    YDR407C    YDR424C    YDR425W    YDR432W    YDR456W    YDR468C    YDR470C    YDR472W    YDR484W    YDR488C    YDR497C    YDR498C    YDR508C    YDR536W    YEL004W    YEL006W    YEL022W    YEL027W    YEL031W    YEL051W    YEL061C    YEL063C    YEL064C    YEL065W    YEL069C    YER006W    YER008C    YER009W    YER015W    YER024W    YER031C    YER036C    YER039C    YER053C    YER056C    YER060W    YER105C    YER107C    YER110C    YER119C    YER136W    YER145C    YER157W    YER166W    YFL005W    YFL011W    YFL025C    YFL038C    YFL039C    YFL040W    YFL041W    YFL050C    YFL054C    YFL055W    YFR002W    YFR009W    YFR019W    YFR045W    YFR051C    YGL005C    YGL006W    YGL008C    YGL016W    YGL051W    YGL054C    YGL077C    YGL084C    YGL092W    YGL095C    YGL097W    YGL100W    YGL104C    YGL114W    YGL122C    YGL137W    YGL145W    YGL153W    YGL167C    YGL172W    YGL180W    YGL186C    YGL200C    YGL206C    YGL210W    YGL212W    YGL216W    YGL223C    YGL225W    YGL233W    YGL238W    YGL241W    YGL247W    YGL255W    YGR009C    YGR020C    YGR028W    YGR037C    YGR055W    YGR057C    YGR082W    YGR119C    YGR120C    YGR121C    YGR138C    YGR141W    YGR158C    YGR166W    YGR167W    YGR172C    YGR191W    YGR197C    YGR217W    YGR218W    YGR224W    YGR239C    YGR241C    YGR257C    YGR260W    YGR261C    YGR281W    YGR289C    YHL019C    YHL031C    YHL035C    YHL036W    YHL047C    YHR002W    YHR012W    YHR023W    YHR026W    YHR032W    YHR048W    YHR050W    YHR092C    YHR094C    YHR096C    YHR108W    YHR110W    YHR117W    YHR123W    YHR127W    YHR129C    YHR135C    YHR142W    YHR160C    YHR161C    YHR175W    YHR195W    YIL004C    YIL006W    YIL013C    YIL022W    YIL048W    YIL056W    YIL062C    YIL063C    YIL068C    YIL076W    YIL088C    YIL109C    YIL114C    YIL115C    YIL120W    YIL121W    YIL134W    YIL149C    YIL166C    YIL170W    YIL171W    YIR004W    YIR006C    YIR011C    YIR028W    YJL004C    YJL024C    YJL029C    YJL034W    YJL039C    YJL041W    YJL044C    YJL050W    YJL054W    YJL061W    YJL085W    YJL093C    YJL094C    YJL099W    YJL117W    YJL129C    YJL133W    YJL143W    YJL145W    YJL154C    YJL178C    YJL192C    YJL193W    YJL198W    YJL204C    YJL210W    YJL212C    YJL214W    YJL219W    YJL222W    YJR001W    YJR005W    YJR031C    YJR040W    YJR042W    YJR044C    YJR045C    YJR058C    YJR059W    YJR065C    YJR074W    YJR077C    YJR090C    YJR095W    YJR106W    YJR121W    YJR124C    YJR152W    YJR158W    YJR160C    YKL002W    YKL013C    YKL016C    YKL034W    YKL041W    YKL057C    YKL068W    YKL079W    YKL080W    YKL120W    YKL124W    YKL129C    YKL135C    YKL146W    YKL174C    YKL175W    YKL179C    YKL188C    YKL192C    YKL196C    YKL198C    YKL205W    YKL209C    YKL212W    YKL214C    YKL217W    YKL221W    YKR014C    YKR020W    YKR039W    YKR050W    YKR052C    YKR054C    YKR067W    YKR068C    YKR082W    YKR093W    YKR103W    YKR104W    YKR105C    YKR106W    YLL015W    YLL024C    YLL027W    YLL028W    YLL034C    YLL043W    YLL048C    YLL050C    YLL052C    YLL055W    YLL061W    YLR004C    YLR018C    YLR025W    YLR026C    YLR078C    YLR081W    YLR083C    YLR088W    YLR092W    YLR119W    YLR130C    YLR138W    YLR148W    YLR166C    YLR170C    YLR188W    YLR191W    YLR206W    YLR208W    YLR237W    YLR240W    YLR250W    YLR262C    YLR268W    YLR292C    YLR293C    YLR295C    YLR309C    YLR335W    YLR341W    YLR347C    YLR348C    YLR370C    YLR375W    YLR378C    YLR380W    YLR396C    YLR411W    YLR447C    YML001W    YML012W    YML042W    YML049C    YML062C    YML071C    YML077W    YML097C    YML103C    YML116W    YML123C    YMR004W    YMR011W    YMR017W    YMR047C    YMR054W    YMR056C    YMR058W    YMR088C    YMR109W    YMR123W    YMR129W    YMR153W    YMR183C    YMR197C    YMR198W    YMR203W    YMR218C    YMR231W    YMR235C    YMR241W    YMR243C    YMR246W    YMR255W    YMR279C    YMR294W    YMR301C    YMR308C    YMR319C    YNL003C    YNL006W    YNL014W    YNL036W    YNL041C    YNL044W    YNL051W    YNL055C    YNL064C    YNL065W    YNL070W    YNL079C    YNL083W    YNL084C    YNL093W    YNL101W    YNL121C    YNL125C    YNL131W    YNL142W    YNL154C    YNL183C    YNL189W    YNL214W    YNL223W    YNL231C    YNL243W    YNL259C    YNL263C    YNL268W    YNL272C    YNL287W    YNL304W    YNL318C    YNL325C    YNR006W    YNR007C    YNR013C    YNR017W    YNR026C    YNR035C    YNR039C    YNR049C    YNR055C    YNR056C    YNR070W    YNR072W    YOL018C    YOL020W    YOL044W    YOL062C    YOL075C    YOL082W    YOL103W    YOL119C    YOL122C    YOL123W    YOL130W    YOL156W    YOL163W    YOR011W    YOR034C    YOR035C    YOR036W    YOR037W    YOR045W    YOR048C    YOR070C    YOR071C    YOR075W    YOR087W    YOR089C    YOR094W    YOR098C    YOR100C    YOR106W    YOR115C    YOR130C    YOR153W    YOR160W    YOR185C    YOR192C    YOR206W    YOR216C    YOR222W    YOR232W    YOR254C    YOR270C    YOR271C    YOR273C    YOR291W    YOR307C    YOR316C    YOR326W    YOR327C    YOR328W    YOR329C    YOR332W    YOR348C    YOR378W    YPL010W    YPL019C    YPL036W    YPL045W    YPL051W    YPL058C    YPL063W    YPL065W    YPL078C    YPL085W    YPL094C    YPL120W    YPL125W    YPL134C    YPL145C    YPL147W    YPL148C    YPL155C    YPL169C    YPL174C    YPL176C    YPL189W    YPL195W    YPL218W    YPL224C    YPL226W    YPL232W    YPL234C    YPL259C    YPL265W    YPL270W    YPL271W    YPL274W    YPR003C    YPR009W    YPR011C    YPR017C    YPR021C    YPR028W    YPR029C    YPR032W    YPR036W    YPR055W    YPR058W    YPR095C    YPR105C    YPR124W    YPR128C    YPR138C    YPR141C    YPR149W    YPR156C    YPR173C    YPR181C    YPR185W    YPR192W    YPR194C    YPR198W    YPR201W


Functioanl Class    30
**************************************************************************************************
    YAL056W    YBL016W    YBR203W    YBR260C    YCR027C    YDL035C    YDL090C    YDL101C    YDL212W    YDL230W    YDR099W    YDR208W    YDR287W    YDR315C    YDR373W    YDR379W    YER019W    YER020W    YER177W    YFL026W    YFL031W    YFR014C    YGL121C    YGL179C    YGL180W    YGR136W    YGR216C    YHR005C    YHR030C    YHR046C    YHR079C    YHR146W    YHR206W    YIL002C    YIL113W    YIL147C    YJL005W    YJL146W    YJL164C    YJL178C    YJR066W    YJR086W    YKL166C    YKL178C    YKL203C    YLR150W    YLR229C    YLR240W    YLR305C    YLR332W    YLR371W    YML064C    YMR016C    YMR028W    YMR030W    YNL090W    YNL098C    YNL128W    YNL132W    YNL138W    YNL173C    YNL267W    YOL016C    YOL109W    YOR008C    YOR057W    YOR087W    YOR101W    YOR107W    YOR212W    YOR371C    YPL153C    YPL268W    YPR040W    YPR054W    YPR165W


Functioanl Class    32
**************************************************************************************************
    YAL005C    YAL015C    YAL040C    YBL005W    YBL009W    YBL064C    YBL075C    YBL093C    YBL105C    YBR008C    YBR043C    YBR044C    YBR054W    YBR067C    YBR070C    YBR072W    YBR082C    YBR103W    YBR126C    YBR131W    YBR145W    YBR169C    YBR180W    YBR244W    YBR293W    YCL035C    YCL069W    YCR008W    YCR021C    YCR060W    YCR073C    YCR083W    YDL006W    YDL022W    YDL025C    YDL100C    YDL166C    YDL168W    YDL213C    YDR011W    YDR032C    YDR033W    YDR059C    YDR074W    YDR077W    YDR098C    YDR119W    YDR135C    YDR155C    YDR214W    YDR227W    YDR251W    YDR256C    YDR258C    YDR263C    YDR293C    YDR404C    YDR423C    YDR436W    YDR453C    YDR456W    YDR477W    YDR513W    YDR519W    YDR538W    YEL027W    YEL030W    YEL039C    YEL049W    YEL065W    YER011W    YER012W    YER042W    YER057C    YER062C    YER076C    YER103W    YER118C    YER125W    YER143W    YER174C    YER187W    YFL007W    YFL014W    YFL016C    YFL020C    YFL050C    YFL053W    YFL059W    YFL060C    YFR022W    YFR052W    YGL013C    YGL021W    YGL073W    YGL115W    YGL128C    YGL178W    YGL180W    YGL181W    YGL190C    YGL213C    YGL254W    YGR088W    YGR100W    YGR138C    YGR159C    YGR197C    YGR209C    YGR213C    YGR224W    YGR234W    YGR249W    YGR253C    YGR271W    YHL028W    YHL046C    YHL047C    YHR007C    YHR008C    YHR030C    YHR032W    YHR042W    YHR048W    YHR053C    YHR057C    YHR064C    YHR079C    YHR104W    YHR135C    YHR206W    YIL011W    YIL033C    YIL113W    YIL120W    YIL121W    YIL147C    YIR002C    YIR037W    YIR038C    YJL001W    YJL095W    YJL101C    YJL128C    YJL134W    YJL140W    YJL158C    YJL159W    YJL160C    YJL165C    YJL184W    YJR015W    YJR045C    YJR051W    YJR055W    YJR069C    YJR090C    YJR104C    YJR147W    YKL026C    YKL054C    YKL062W    YKL064W    YKL088W    YKL110C    YKL143W    YKL161C    YKL163W    YKL164C    YKL210W    YKR042W    YKR053C    YKR066C    YKR103W    YKR104W    YKR105C    YKR106W    YLL003W    YLL015W    YLL026W    YLL028W    YLL039C    YLL043W    YLL057C    YLL060C    YLR006C    YLR043C    YLR046C    YLR109W    YLR113W    YLR259C    YLR369W    YLR398C    YLR461W    YML007W    YML014W    YML016C    YML028W    YML070W    YML116W    YMR015C    YMR021C    YMR022W    YMR037C    YMR038C    YMR043W    YMR088C    YMR095C    YMR096W    YMR173W    YMR186W    YMR243C    YMR279C    YNL027W    YNL064C    YNL065W    YNL098C    YNL154C    YNL160W    YNL239W    YNL241C    YNL259C    YNL328C    YNL333W    YNL334C    YNR031C    YNR055C    YNR070W    YOL052C    YOL064C    YOL105C    YOL109W    YOL130W    YOL151W    YOR008C    YOR009W    YOR010C    YOR014W    YOR018W    YOR027W    YOR031W    YOR054C    YOR079C    YOR153W    YOR163W    YOR172W    YOR208W    YOR231W    YOR247W    YOR251C    YOR266W    YOR273C    YOR378W    YPL059W    YPL084W    YPL091W    YPL092W    YPL106C    YPL140C    YPL163C    YPL194W    YPL223C    YPL240C    YPR005C    YPR141C    YPR156C    YPR189W    YPR198W    YPR200C


Functioanl Class    34
**************************************************************************************************
    YAL029C    YAL041W    YAR007C    YBL016W    YBL052C    YBL099W    YBR023C    YBR024W    YBR037C    YBR039W    YBR040W    YBR060C    YBR082C    YBR109C    YBR127C    YBR129C    YBR130C    YBR140C    YBR195C    YBR200W    YBR207W    YBR235W    YBR253W    YBR289W    YBR290W    YBR294W    YBR295W    YBR296C    YCL017C    YCL027W    YCL029C    YCL032W    YCL037C    YCL055W    YCL066W    YCL067C    YCR002C    YCR009C    YCR021C    YCR024C-A    YCR034W    YCR037C    YCR039C    YCR040W    YCR044C    YCR073C    YCR089W    YDL004W    YDL006W    YDL022W    YDL035C    YDL042C    YDL120W    YDL128W    YDL159W    YDL185W    YDL194W    YDL227C    YDL235C    YDR004W    YDR011W    YDR038C    YDR039C    YDR040C    YDR059C    YDR069C    YDR073W    YDR076W    YDR085C    YDR103W    YDR143C    YDR146C    YDR179C    YDR182W    YDR183W    YDR184C    YDR191W    YDR200C    YDR227W    YDR261C    YDR264C    YDR270W    YDR298C    YDR309C    YDR312W    YDR335W    YDR392W    YDR456W    YDR461W    YDR480W    YDR506C    YDR515W    YEL027W    YEL031W    YEL051W    YER020W    YER068W    YER075C    YER095W    YER100W    YER118C    YER145C    YER149C    YFL014W    YFL026W    YFL041W    YFL050C    YFR008W    YGL006W    YGL008C    YGL032C    YGL071W    YGL096W    YGL097W    YGL166W    YGL167C    YGL178W    YGL255W    YGR020C    YGR023W    YGR040W    YGR142W    YGR191W    YGR217W    YGR238C    YHL007C    YHL025W    YHR005C    YHR030C    YHR061C    YHR066W    YHR084W    YHR107C    YHR118C    YHR146W    YHR158C    YHR175W    YHR205W    YIL015W    YIL034C    YIL047C    YIL119C    YIL147C    YIR026C    YJL005W    YJL078C    YJL079C    YJL093C    YJL094C    YJL117W    YJL128C    YJL129C    YJL156C    YJL157C    YJL170C    YJL174W    YJL176C    YJL198W    YJL212C    YJR004C    YJR040W    YJR049C    YJR059W    YJR076C    YJR077C    YJR084W    YJR086W    YJR117W    YJR121W    YJR126C    YKL007W    YKL016C    YKL040C    YKL064W    YKL080W    YKL104C    YKL117W    YKL130C    YKL134C    YKL159C    YKL161C    YKL178C    YKL185W    YKL190W    YKL198C    YKL209C    YKL220C    YKR101W    YLL004W    YLL009C    YLL016W    YLL021W    YLL027W    YLL051C    YLR006C    YLR034C    YLR071C    YLR092W    YLR109W    YLR113W    YLR130C    YLR138W    YLR178C    YLR214W    YLR220W    YLR229C    YLR238W    YLR295C    YLR300W    YLR310C    YLR314C    YLR330W    YLR332W    YLR336C    YLR362W    YLR369W    YLR371W    YLR389C    YLR411W    YLR433C    YLR441C    YLR442C    YLR447C    YLR452C    YML032C    YML057W    YML065W    YML123C    YMR022W    YMR029C    YMR038C    YMR043W    YMR052W    YMR054W    YMR058W    YMR065W    YMR127C    YMR177W    YMR232W    YMR243C    YMR263W    YMR301C    YMR319C    YNL027W    YNL053W    YNL079C    YNL084C    YNL098C    YNL127W    YNL145W    YNL173C    YNL188W    YNL192W    YNL236W    YNL238W    YNL243W    YNL259C    YNL261W    YNL271C    YNL291C    YNL307C    YNL325C    YNL330C    YNR013C    YNR031C    YNR060W    YOL004W    YOL051W    YOL068C    YOL110W    YOL122C    YOL130W    YOL152W    YOR031W    YOR035C    YOR079C    YOR101W    YOR127W    YOR153W    YOR176W    YOR208W    YOR212W    YOR219C    YOR270C    YOR281C    YOR290C    YOR316C    YOR332W    YOR381W    YPL016W    YPL036W    YPL049C    YPL078C    YPL084W    YPL106C    YPL115C    YPL129W    YPL161C    YPL177C    YPL187W    YPL203W    YPL224C    YPL234C    YPL240C    YPL256C    YPL271W    YPR003C    YPR036W    YPR067W    YPR124W    YPR141C    YPR161C    YPR162C


Functioanl Class    40
**************************************************************************************************
    YAL016W    YAL040C    YAL041W    YAR018C    YBL007C    YBL061C    YBL085W    YBL105C    YBL106C    YBR015C    YBR102C    YBR109C    YBR130C    YBR133C    YBR160W    YBR200W    YBR212W    YBR234C    YCL032W    YCR009C    YCR034W    YCR086W    YCR088W    YDL006W    YDL020C    YDL029W    YDL035C    YDL134C    YDL135C    YDL188C    YDL223C    YDL224C    YDR075W    YDR099W    YDR137W    YDR151C    YDR182W    YDR218C    YDR227W    YDR251W    YDR261C    YDR284C    YDR293C    YDR299W    YDR309C    YDR388W    YDR480W    YDR488C    YEL023C    YER020W    YER072W    YER096W    YER114C    YER115C    YER124C    YER170W    YER177W    YFL010C    YFL039C    YFL047W    YFR014C    YGL019W    YGL095C    YGL178W    YGL190C    YGL233W    YGR014W    YGR059W    YGR070W    YGR152C    YGR167W    YGR172C    YGR221C    YGR268C    YHL003C    YHL007C    YHR016C    YHR023W    YHR030C    YHR061C    YHR070W    YHR107C    YHR129C    YHR133C    YHR135C    YHR149C    YHR161C    YHR171W    YHR185C    YHR205W    YHR206W    YIL007C    YIL033C    YIL034C    YIL035C    YIL079C    YIL118W    YIL123W    YIL159W    YJL095W    YJL116C    YJL157C    YJL174W    YJL187C    YJR032W    YJR075W    YJR076C    YJR083C    YJR089W    YJR090C    YKL007W    YKL008C    YKL021C    YKL082C    YKL092C    YKL161C    YKL185W    YKL190W    YKL203C    YKR042W    YKR055W    YKR083C    YLL021W    YLL050C    YLR144C    YLR175W    YLR206W    YLR229C    YLR300W    YLR353W    YLR371W    YLR403W    YLR423C    YLR429W    YLR433C    YML057W    YML109W    YMR032W    YMR055C    YMR092C    YMR165C    YMR183C    YMR190C    YMR238W    YMR263W    YNL066W    YNL079C    YNL086W    YNL090W    YNL094W    YNL098C    YNL138W    YNL154C    YNL180C    YNL197C    YNL233W    YNL243W    YNL271C    YNL293W    YNL298W    YNL327W    YOL025W    YOL052C    YOL112W    YOL113W    YOR027W    YOR043W    YOR061W    YOR075W    YOR084W    YOR101W    YOR122C    YOR127W    YOR149C    YOR156C    YOR181W    YOR188W    YOR197W    YOR231W    YOR284W    YOR336W    YOR370C    YPL032C    YPL089C    YPL106C    YPL115C    YPL140C    YPL161C    YPL174C    YPL232W    YPL242C    YPL246C    YPL256C    YPL268W    YPR052C    YPR159W    YPR161C    YPR165W    YPR171W    YPR188C


Functioanl Class    42
**************************************************************************************************
    YAL009W    YAL020C    YAL041W    YAL054C    YAL059W    YAL062W    YAR018C    YAR033W    YBL001C    YBL007C    YBL038W    YBL039C    YBL043W    YBL050W    YBL061C    YBL085W    YBL088C    YBL090W    YBL101C    YBL105C    YBL106C    YBR002C    YBR023C    YBR065C    YBR076W    YBR078W    YBR091C    YBR102C    YBR122C    YBR123C    YBR130C    YBR133C    YBR146W    YBR152W    YBR176W    YBR179C    YBR195C    YBR200W    YBR217W    YBR251W    YBR268W    YBR282W    YBR291C    YCL001W    YCL004W    YCL032W    YCL063W    YCR003W    YCR009C    YCR046C    YCR071C    YCR086W    YCR088W    YDL006W    YDL020C    YDL055C    YDL085W    YDL103C    YDL137W    YDL138W    YDL178W    YDL188C    YDL194W    YDL202W    YDL234C    YDR027C    YDR041W    YDR060W    YDR069C    YDR072C    YDR115W    YDR116C    YDR142C    YDR175C    YDR181C    YDR184C    YDR194C    YDR208W    YDR218C    YDR231C    YDR260C    YDR273W    YDR309C    YDR322W    YDR337W    YDR347W    YDR356W    YDR371W    YDR375C    YDR388W    YDR393W    YDR405W    YDR414C    YDR446W    YDR462W    YDR468C    YDR470C    YDR483W    YDR488C    YEL003W    YEL013W    YEL023C    YEL030W    YEL037C    YEL040W    YEL050C    YER016W    YER018C    YER050C    YER073W    YER083C    YER096W    YER114C    YER115C    YER124C    YER150W    YER176W    YFL013C    YFL039C    YFR019W    YFR049W    YGL016W    YGL019W    YGL020C    YGL027C    YGL029W    YGL051W    YGL064C    YGL068W    YGL095C    YGL129C    YGL136C    YGL142C    YGL210W    YGL212W    YGL219C    YGL233W    YGL238W    YGL241W    YGL247W    YGR014W    YGR036C    YGR059W    YGR076C    YGR078C    YGR084C    YGR101W    YGR152C    YGR165W    YGR172C    YGR195W    YGR215W    YGR216C    YGR220C    YGR221C    YGR231C    YGR239C    YGR268C    YHL004W    YHL007C    YHL028W    YHL030W    YHL043W    YHR004C    YHR012W    YHR016C    YHR023W    YHR061C    YHR070W    YHR075C    YHR102W    YHR107C    YHR119W    YHR129C    YHR132C    YHR133C    YHR142W    YHR147C    YHR149C    YHR160C    YHR161C    YHR166C    YHR171W    YHR185C    YHR194W    YHR195W    YIL007C    YIL033C    YIL034C    YIL035C    YIL051C    YIL065C    YIL072W    YIL079C    YIL093C    YIL118W    YIL146C    YIL154C    YIL155C    YIL159W    YIR004W    YIR006C    YIR030C    YJL019W    YJL033W    YJL063C    YJL081C    YJL096W    YJL148W    YJL154C    YJL157C    YJL165C    YJL187C    YJL194W    YJL201W    YJR060W    YJR075W    YJR076C    YJR083C    YJR101W    YJR106W    YJR113C    YJR138W    YKL003C    YKL004W    YKL007W    YKL025C    YKL046C    YKL082C    YKL085W    YKL092C    YKL093W    YKL138C    YKL148C    YKL155C    YKL167C    YKL170W    YKL179C    YKL184W    YKL197C    YKL212W    YKR006C    YKR008W    YKR009C    YKR048C    YKR055W    YKR066C    YKR083C    YKR085C    YLL001W    YLL021W    YLL050C    YLR052W    YLR086W    YLR110C    YLR144C    YLR175W    YLR182W    YLR200W    YLR206W    YLR229C    YLR233C    YLR249W    YLR263W    YLR288C    YLR299W    YLR309C    YLR318W    YLR321C    YLR343W    YLR353W    YLR357W    YLR371W    YLR381W    YLR390W    YLR396C    YLR423C    YLR429W    YLR436C    YLR439W    YLR443W    YLR453C    YLR457C    YML048W    YML054C    YML109W    YML115C    YML120C    YMR012W    YMR024W    YMR032W    YMR055C    YMR072W    YMR092C    YMR101C    YMR128W    YMR131C    YMR145C    YMR158W    YMR165C    YMR176W    YMR183C    YMR188C    YMR193W    YMR224C    YMR234W    YMR238W    YMR307W    YMR317W    YNL005C    YNL020C    YNL076W    YNL086W    YNL090W    YNL094W    YNL137C    YNL138W    YNL153C    YNL177C    YNL185C    YNL189W    YNL216W    YNL218W    YNL219C    YNL233W    YNL243W    YNL252C    YNL271C    YNL284C    YNL293W    YNL298W    YNL306W    YNL315C    YNR001C    YNR003C    YNR022C    YNR030W    YNR031C    YNR036C    YNR037C    YOL018C    YOL023W    YOL025W    YOL109W    YOL112W    YOL116W    YOR020C    YOR030W    YOR061W    YOR084W    YOR092W    YOR109W    YOR122C    YOR127W    YOR150W    YOR156C    YOR158W    YOR181W    YOR188W    YOR197W    YOR206W    YOR257W    YOR284W    YOR326W    YOR356W    YOR367W    YOR370C    YOR374W    YPL013C    YPL032C    YPL045W    YPL050C    YPL053C    YPL059W    YPL063W    YPL115C    YPL118W    YPL124W    YPL132W    YPL140C    YPL149W    YPL161C    YPL173W    YPL174C    YPL175W    YPL232W    YPL246C    YPL256C    YPL259C    YPL262W    YPL268W    YPR004C    YPR032W    YPR069C    YPR100W    YPR141C    YPR155C    YPR159W    YPR165W    YPR166C    YPR171W    YPR173C    YPR188C


Functioanl Class    43
**************************************************************************************************
    YAL009W    YAL016W    YAL029C    YAL040C    YAL041W    YAR018C    YBL007C    YBL015W    YBL058W    YBL061C    YBL066C    YBL085W    YBL105C    YBL106C    YBR023C    YBR038W    YBR045C    YBR057C    YBR078W    YBR082C    YBR083W    YBR102C    YBR109C    YBR130C    YBR133C    YBR148W    YBR160W    YBR161W    YBR200W    YBR210W    YBR234C    YBR253W    YCL014W    YCL032W    YCL048W    YCR009C    YCR034W    YCR038C    YCR048W    YCR057C    YCR086W    YCR088W    YCR093W    YDL006W    YDL020C    YDL029W    YDL047W    YDL116W    YDL134C    YDL135C    YDL159W    YDL188C    YDL225W    YDL240W    YDR055W    YDR059C    YDR069C    YDR085C    YDR104C    YDR108W    YDR129C    YDR173C    YDR177W    YDR182W    YDR208W    YDR218C    YDR251W    YDR260C    YDR261C    YDR293C    YDR309C    YDR351W    YDR371W    YDR388W    YDR403W    YDR488C    YDR507C    YDR523C    YEL023C    YER008C    YER012W    YER020W    YER096W    YER109C    YER114C    YER115C    YER124C    YER125W    YER132C    YER133W    YER149C    YER155C    YFL005W    YFL009W    YFL023W    YFL039C    YFR040W    YGL019W    YGL054C    YGL058W    YGL090W    YGL095C    YGL100W    YGL106W    YGL155W    YGL180W    YGL181W    YGL190C    YGL192W    YGL197W    YGL233W    YGR009C    YGR014W    YGR032W    YGR041W    YGR059W    YGR070W    YGR080W    YGR152C    YGR172C    YGR214W    YGR216C    YGR221C    YGR225W    YGR238C    YGR253C    YGR268C    YHL007C    YHL024W    YHR004C    YHR016C    YHR023W    YHR030C    YHR061C    YHR070W    YHR084W    YHR103W    YHR107C    YHR119W    YHR129C    YHR133C    YHR135C    YHR149C    YHR152W    YHR158C    YHR161C    YHR171W    YHR184W    YHR185C    YIL007C    YIL026C    YIL033C    YIL034C    YIL035C    YIL049W    YIL073C    YIL079C    YIL084C    YIL099W    YIL118W    YIL124W    YIL138C    YIL140W    YIL159W    YIR006C    YIR026C    YJL001W    YJL005W    YJL095W    YJL098W    YJL106W    YJL146W    YJL157C    YJL158C    YJL159W    YJL160C    YJL174W    YJL187C    YJR042W    YJR075W    YJR076C    YJR083C    YJR090C    YJR092W    YJR094C    YKL007W    YKL043W    YKL048C    YKL079W    YKL082C    YKL092C    YKL101W    YKL129C    YKL149C    YKL161C    YKL165C    YKL181W    YKL185W    YKL189W    YKR028W    YKR031C    YKR038C    YKR048C    YKR055W    YKR063C    YKR082W    YKR083C    YLL021W    YLL039C    YLL050C    YLR025W    YLR071C    YLR144C    YLR206W    YLR229C    YLR300W    YLR307W    YLR308W    YLR313C    YLR314C    YLR319C    YLR330W    YLR353W    YLR362W    YLR371W    YLR372W    YLR399C    YLR423C    YLR429W    YML109W    YML115C    YMR013C    YMR016C    YMR017W    YMR032W    YMR043W    YMR055C    YMR063W    YMR092C    YMR100W    YMR109W    YMR154C    YMR183C    YMR238W    YMR263W    YNL012W    YNL079C    YNL084C    YNL086W    YNL090W    YNL094W    YNL098C    YNL138W    YNL154C    YNL192W    YNL196C    YNL197C    YNL204C    YNL225C    YNL233W    YNL236W    YNL242W    YNL243W    YNL271C    YNL293W    YNL298W    YNL307C    YNL320W    YNL330C    YNR019W    YNR052C    YOL004W    YOL051W    YOL052C    YOL112W    YOL139C    YOR005C    YOR030W    YOR061W    YOR075W    YOR084W    YOR122C    YOR127W    YOR149C    YOR156C    YOR181W    YOR188W    YOR190W    YOR197W    YOR198C    YOR208W    YOR212W    YOR231W    YOR284W    YOR298W    YOR313C    YOR326W    YOR361C    YOR370C    YPL032C    YPL046C    YPL049C    YPL057C    YPL115C    YPL140C    YPL161C    YPL174C    YPL232W    YPL240C    YPL242C    YPL246C    YPL255W    YPL256C    YPR007C    YPR032W    YPR052C    YPR054W    YPR103W    YPR119W    YPR122W    YPR165W    YPR171W    YPR188C
