# Supplementary material for: Gene function prediction using labeled and unlabeled data
Source: BMC Bioinformatics. 2008 Jan 28;9:57. doi: 10.1186/1471-2105-9-57 (PMC2275242; doi:10.1186/1471-2105-9-57)
Supplement: Additional file 2 — The functional classes and corresponding genes used in test stage. The names of genes in each class are listed, and these genes are not annotated in 2004 but annotated in MIPS in 2006. [file 1471-2105-9-57-S2.txt]

Functioanl Class    01
**************************************************************************************************
   YCR026C   YCR059C   YCR079W   YDL086W   YDR018C   YDR196C   YDR221W   YDR531W   YEL015W   YEL016C   YEL041W   YGL037C   YGL246C   YGR052W   YGR161C   YGR203W   YGR277C   YHR074W   YJL091C   YJL100W   YJR013W   YJR102C   YKL051W   YKR089C   YLL062C   YLL063C   YLR106C   YLR201C   YLR270W   YLR328W   YLR397C   YML059C   YMR009W   YMR087W   YMR156C   YMR215W   YMR216C   YMR291W   YMR313C   YNL032W   YNL099C   YNL129W   YNL156C   YNL207W   YOL045W   YOL100W   YOL128C   YOR081C   YOR119C   YOR155C   YOR267C   YPL110C   YPL141C   YPL150W   YPL188W   YPL258C   YPR118W   YPR121W


Functioanl Class    02
**************************************************************************************************
   YBR066C   YCL039W   YDR255C   YFR003C   YHR116W   YIL097W   YJR072C   YLR087C   YLR132C   YLR201C   YMR135C   YMR299C   YOL008W


Functioanl Class    10
**************************************************************************************************
   YBL051C   YBL113C   YBR175W   YBR228W   YBR231C   YCL061C   YDL074C   YDL076C   YDL105W   YDL117W   YDR071C   YDR288W   YDR314C   YDR317W   YDR332W   YDR359C   YDR469W   YDR485C   YEL077C   YER051W   YER106W   YFL024C   YFL049W   YFR046C   YGL037C   YGL045W   YGR002C   YGR089W   YGR296W   YHL050C   YHR115C   YHR191C   YIL132C   YIL177C   YIR025W   YJL225C   YKL160W   YKR029C   YLR007W   YLR015W   YLR033W   YLR095C   YLR219W   YLR247C   YLR265C   YLR285W   YLR320W   YLR361C   YLR385C   YLR427W   YML023C   YML041C   YML127W   YMR044W   YMR048W   YMR156C   YMR204C   YNL110C   YNL116W   YNL133C   YNL164C   YNL166C   YOL017W   YOR073W   YOR083W   YOR191W   YOR279C   YOR354C   YPL055C   YPL130W   YPL138C   YPL152W   YPL200W   YPL283C   YPR023C   YPR078C


Functioanl Class    11
**************************************************************************************************
   YBL004W   YDL033C   YDL060W   YDR365C   YDR412W   YDR492W   YGL232W   YGL246C   YGR090W   YGR145W   YGR156W   YGR251W   YGR272C   YHR034C   YHR085W   YHR088W   YHR197W   YIL019W   YJL010C   YJL069C   YKL014C   YKL160W   YKR022C   YKR060W   YKR079C   YKR081C   YLL035W   YLR016C   YLR022C   YLR023C   YLR068W   YLR106C   YLR132C   YLR145W   YLR186W   YLR401C   YLR424W   YML005W   YML029W   YML093W   YML107C   YML127W   YMR049C   YMR087W   YMR093W   YMR216C   YNL182C   YNL207W   YNL230C   YNL245C   YNR046W   YNR054C   YOL054W   YOL072W   YOL093W   YOL101C   YOL124C   YOR001W   YOR004W   YOR078W   YOR119C   YOR145C   YOR243C   YOR287C   YOR315W   YPL012W   YPL047W   YPL138C   YPL146C   YPL151C   YPL202C   YPR143W   YPR144C


Functioanl Class    12
**************************************************************************************************
   YDR494W   YGR054W   YHR034C   YHR088W   YKR081C   YLR106C   YLR221C   YML068W   YNL182C   YNL265C   YOL077C   YPR143W


Functioanl Class    14
**************************************************************************************************
   YBR155W   YCR068W   YCR079W   YDL074C   YDL076C   YDL239C   YDR131C   YDR219C   YDR306C   YDR430C   YDR459C   YDR485C   YFL024C   YFL044C   YFR003C   YFR021W   YFR046C   YGL004C   YGL045W   YGL098W   YGL124C   YGR002C   YGR003W   YGR033C   YGR046W   YGR161C   YGR203W   YGR212W   YHR034C   YHR083W   YHR181W   YJL091C   YJL104W   YJR013W   YJR102C   YKL084W   YKL195W   YKR029C   YLL038C   YLR008C   YLR024C   YLR097C   YLR106C   YLR224W   YLR243W   YLR301W   YLR421C   YLR431C   YML013W   YML041C   YMR119W   YMR216C   YMR291W   YNL008C   YNL026W   YNL032W   YNL099C   YNL136W   YNL159C   YNL207W   YNL281W   YNL297C   YNL311C   YNL326C   YNR051C   YOL003C   YOL008W   YOL045W   YOL100W   YOL128C   YOL129W   YOR056C   YOR119C   YOR138C   YOR145C   YOR253W   YOR267C   YOR275C   YOR320C   YOR359W   YPL055C   YPL141C   YPL150W   YPR023C   YPR049C   YPR169W


Functioanl Class    20
**************************************************************************************************
   YAR031W   YBL047C   YDL046W   YDL231C   YDR485C   YDR524C   YFL027C   YFR001W   YFR021W   YGL023C   YGL098W   YGL124C   YGL161C   YGL198W   YGR033C   YGR046W   YGR284C   YHL010C   YHR036W   YHR083W   YHR098C   YHR181W   YIL040W   YIL044C   YJL104W   YJR102C   YKL195W   YKR065C   YKR078W   YLL038C   YLR008C   YLR016C   YLR181C   YLR431C   YML013W   YML038C   YML041C   YML107C   YMR034C   YMR192W   YMR216C   YMR299C   YNL026W   YNL032W   YNL049C   YNL207W   YNL253W   YNL297C   YNR048W   YNR075W   YOL072W   YOL129W   YOR049C   YOR137C   YOR359W   YPL244C   YPL249C   YPL253C   YPR049C   YPR079W


Functioanl Class    30
**************************************************************************************************
   YAL028W   YBR077C   YGR198W   YGR203W   YJL100W   YNL032W   YNL099C   YNL323W   YOL100W   YOR324C


Functioanl Class    32
**************************************************************************************************
   YAL028W   YBL051C   YBR086C   YBR155W   YBR216C   YDR533C   YGR038W   YGR296W   YHL048W   YHR114W   YKL086W   YKR049C   YLL063C   YLR008C   YLR350W   YLR397C   YLR427W   YMR172W   YMR216C   YMR322C   YNL042W   YNL091W   YNL099C   YNR064C   YNR074C   YOR056C   YOR129C   YOR144C   YOR145C   YOR279C   YOR324C   YPL152W   YPL180W   YPL188W   YPL196W   YPL202C   YPL280W   YPL283C


Functioanl Class    34
**************************************************************************************************
   YBR077C   YDL216C   YDR202C   YDR205W   YDR492W   YHR114W   YKR007W   YLR023C   YML132W   YMR025W   YMR134W   YNL091W   YNL127W   YOL027C   YOL101C   YOL117W   YOR137C   YOR191W   YPL202C


Functioanl Class    40
**************************************************************************************************
   YOR353C


Functioanl Class    42
**************************************************************************************************
   YBL006C   YBR005W   YBR175W   YBR258C   YBR267W   YCL044C   YDL074C   YDL222C   YDR202C   YDR469W   YDR479C   YDR528W   YFL024C   YFR021W   YGR002C   YGR004W   YGR033C   YGR296W   YHR036W   YHR083W   YHR114W   YHR138C   YHR150W   YJL012C   YJL020C   YJL083W   YJL100W   YJL104W   YJL112W   YJR108W   YJR120W   YKL018W   YKL051W   YKL084W   YKR065C   YLL038C   YLR015W   YLR054C   YLR324W   YLR368W   YLR425W   YMR192W   YMR204C   YMR215W   YMR299C   YNL026W   YNL032W   YNL047C   YNL136W   YNL326C   YOL027C   YOL100W   YOR068C   YOR144C   YOR147W   YOR193W   YOR239W   YPL055C   YPL098C   YPL112C   YPL138C   YPL253C   YPL283C   YPR023C   YPR030W   YPR049C   YPR083W   YPR154W


Functioanl Class    43
**************************************************************************************************
   YBR066C   YBR095C   YDL222C   YDL239C   YDR512C   YEL029C   YFR021W   YFR046C   YGL045W   YGL099W   YGL170C   YGL174W   YKR090W   YLL005C   YLL033W   YLL038C   YLR054C   YLR074C   YLR084C   YLR213C   YLR227C   YML066C   YMR014W   YMR316W   YNL194C   YNL294C   YOL072W   YOR080W   YOR242C   YOR275C   YPL027W
