# Supplementary material for: Gene function prediction using labeled and unlabeled data
Source: BMC Bioinformatics. 2008 Jan 28;9:57. doi: 10.1186/1471-2105-9-57 (PMC2275242; doi:10.1186/1471-2105-9-57)
Supplement: Additional file 3 — The predicted functions of those genes that are not annotated until 2006. These unknown gene are annotated with only the selected 13 functional classes by AGPS. [file 1471-2105-9-57-S3.txt]

ORF name    Predicted function
YAL008W    01
YAL008W    02
YAL008W    12
YAL008W    14
YAL008W    20
YAL008W    30
YAL008W    32
YAL008W    34
YAL008W    40
YAL008W    43
YAL018C    01
YAL018C    12
YAL018C    14
YAL018C    20
YAL018C    30
YAL018C    32
YAL018C    34
YAL018C    42
YAL027W    01
YAL027W    10
YAL027W    14
YAL027W    32
YAL027W    34
YAL027W    40
YAL027W    42
YAL027W    43
YAL031C    10
YAL031C    11
YAL031C    12
YAL031C    14
YAL031C    20
YAL031C    30
YAL031C    32
YAL031C    34
YAL031C    40
YAL031C    42
YAL031C    43
YAL034C    01
YAL034C    11
YAL034C    12
YAL034C    14
YAL034C    34
YAL034C    42
YAL034C    43
YAL046C    01
YAL046C    02
YAL046C    12
YAL046C    14
YAL046C    20
YAL046C    30
YAL046C    34
YAL046C    40
YAL046C    43
YAL049C    01
YAL049C    02
YAL049C    10
YAL049C    12
YAL049C    14
YAL049C    30
YAL049C    34
YAL049C    40
YAL049C    43
YAL053W    01
YAL053W    02
YAL053W    10
YAL053W    12
YAL053W    14
YAL053W    20
YAL053W    30
YAL053W    32
YAL053W    34
YAL053W    40
YAL053W    42
YAL053W    43
YAL064W    01
YAL064W    02
YAL064W    12
YAL064W    20
YAL064W    30
YAL064W    32
YAL064W    34
YAL064W    43
YAR023C    01
YAR023C    02
YAR023C    12
YAR023C    14
YAR023C    20
YAR023C    30
YAR023C    32
YAR023C    34
YAR023C    40
YAR023C    43
YAR027W    01
YAR027W    11
YAR027W    14
YAR027W    20
YAR027W    30
YAR027W    32
YAR027W    34
YAR027W    42
YAR028W    01
YAR028W    02
YAR028W    14
YAR028W    20
YAR028W    30
YAR028W    32
YAR028W    34
YAR028W    42
YAR061W    01
YAR061W    02
YAR061W    10
YAR061W    12
YAR061W    14
YAR061W    20
YAR061W    30
YAR061W    34
YAR061W    40
YAR061W    43
YAR062W    01
YAR062W    02
YAR062W    12
YAR062W    14
YAR062W    20
YAR062W    30
YAR062W    34
YAR062W    40
YAR062W    43
YAR064W    01
YAR064W    02
YAR064W    12
YAR064W    14
YAR064W    30
YAR064W    34
YAR064W    40
YAR064W    43
YBL010C    01
YBL010C    02
YBL010C    12
YBL010C    14
YBL010C    20
YBL010C    30
YBL010C    34
YBL010C    40
YBL010C    43
YBL029W    01
YBL029W    10
YBL029W    12
YBL029W    14
YBL029W    30
YBL029W    43
YBL031W    01
YBL031W    02
YBL031W    11
YBL031W    12
YBL031W    14
YBL031W    20
YBL031W    30
YBL031W    32
YBL031W    34
YBL031W    40
YBL031W    43
YBL044W    01
YBL044W    02
YBL044W    10
YBL044W    12
YBL044W    14
YBL044W    40
YBL044W    42
YBL044W    43
YBL046W    01
YBL046W    10
YBL046W    12
YBL046W    14
YBL046W    30
YBL046W    32
YBL046W    42
YBL046W    43
YBL049W    01
YBL049W    02
YBL049W    14
YBL049W    20
YBL049W    30
YBL049W    32
YBL049W    42
YBL049W    43
YBL055C    01
YBL055C    02
YBL055C    10
YBL055C    12
YBL055C    14
YBL055C    20
YBL055C    30
YBL055C    32
YBL055C    34
YBL055C    40
YBL055C    43
YBL059W    01
YBL059W    02
YBL059W    14
YBL059W    30
YBL059W    32
YBL059W    40
YBL059W    42
YBL059W    43
YBL060W    01
YBL060W    02
YBL060W    12
YBL060W    14
YBL060W    20
YBL060W    30
YBL060W    32
YBL060W    34
YBL060W    40
YBL060W    43
YBL081W    01
YBL081W    10
YBL081W    12
YBL081W    14
YBL081W    20
YBL081W    30
YBL081W    34
YBL081W    40
YBL081W    43
YBL095W    01
YBL095W    02
YBL095W    10
YBL095W    12
YBL095W    14
YBL095W    20
YBL095W    30
YBL095W    32
YBL095W    34
YBL095W    40
YBL095W    43
YBL104C    01
YBL104C    02
YBL104C    10
YBL104C    11
YBL104C    14
YBL104C    32
YBL104C    42
YBL104C    43
YBL107C    01
YBL107C    11
YBL107C    20
YBL107C    30
YBL107C    42
YBL111C    01
YBL111C    02
YBL111C    10
YBL111C    12
YBL111C    14
YBL111C    20
YBL111C    30
YBL111C    32
YBL111C    34
YBL111C    40
YBL111C    43
YBR007C    01
YBR007C    02
YBR007C    10
YBR007C    12
YBR007C    14
YBR007C    20
YBR007C    30
YBR007C    34
YBR007C    40
YBR007C    43
YBR013C    01
YBR013C    02
YBR013C    12
YBR013C    14
YBR013C    20
YBR013C    30
YBR013C    34
YBR013C    40
YBR013C    43
YBR025C    01
YBR025C    02
YBR025C    12
YBR025C    32
YBR025C    42
YBR025C    43
YBR047W    01
YBR047W    02
YBR047W    11
YBR047W    20
YBR047W    42
YBR062C    01
YBR062C    02
YBR062C    12
YBR062C    14
YBR062C    20
YBR062C    30
YBR062C    32
YBR062C    34
YBR062C    40
YBR062C    43
YBR063C    01
YBR063C    02
YBR063C    10
YBR063C    12
YBR063C    14
YBR063C    20
YBR063C    30
YBR063C    32
YBR063C    34
YBR063C    40
YBR063C    43
YBR074W    01
YBR074W    14
YBR074W    30
YBR074W    32
YBR074W    40
YBR074W    42
YBR074W    43
YBR090C    01
YBR090C    02
YBR090C    12
YBR090C    14
YBR090C    20
YBR090C    30
YBR090C    32
YBR090C    34
YBR090C    40
YBR090C    43
YBR094W    10
YBR094W    11
YBR094W    12
YBR094W    30
YBR094W    34
YBR094W    40
YBR094W    42
YBR096W    01
YBR096W    02
YBR096W    10
YBR096W    11
YBR096W    12
YBR096W    14
YBR096W    20
YBR096W    30
YBR096W    32
YBR096W    34
YBR108W    01
YBR108W    11
YBR108W    14
YBR108W    20
YBR108W    30
YBR108W    32
YBR108W    40
YBR108W    42
YBR108W    43
YBR137W    01
YBR137W    02
YBR137W    14
YBR137W    30
YBR137W    32
YBR137W    42
YBR141C    01
YBR141C    02
YBR141C    12
YBR141C    14
YBR141C    20
YBR141C    30
YBR141C    32
YBR141C    34
YBR141C    40
YBR141C    43
YBR151W    01
YBR151W    02
YBR151W    10
YBR151W    12
YBR151W    14
YBR151W    20
YBR151W    30
YBR151W    32
YBR151W    34
YBR151W    40
YBR151W    43
YBR157C    02
YBR157C    10
YBR157C    11
YBR157C    12
YBR157C    14
YBR157C    30
YBR157C    32
YBR157C    34
YBR157C    40
YBR157C    43
YBR162C    01
YBR162C    02
YBR162C    10
YBR162C    12
YBR162C    14
YBR162C    20
YBR162C    30
YBR184W    01
YBR184W    02
YBR184W    14
YBR184W    20
YBR184W    30
YBR184W    32
YBR184W    40
YBR184W    42
YBR184W    43
YBR187W    01
YBR187W    02
YBR187W    10
YBR187W    11
YBR187W    12
YBR187W    14
YBR187W    34
YBR187W    42
YBR194W    01
YBR194W    10
YBR194W    14
YBR194W    20
YBR194W    30
YBR194W    32
YBR194W    34
YBR194W    40
YBR194W    42
YBR197C    01
YBR197C    12
YBR197C    14
YBR197C    30
YBR197C    32
YBR197C    34
YBR197C    40
YBR197C    43
YBR219C    01
YBR219C    02
YBR219C    12
YBR219C    14
YBR219C    20
YBR219C    30
YBR219C    34
YBR219C    40
YBR219C    43
YBR220C    01
YBR220C    02
YBR220C    12
YBR220C    14
YBR220C    20
YBR220C    30
YBR220C    34
YBR220C    40
YBR220C    43
YBR225W    01
YBR225W    02
YBR225W    11
YBR225W    12
YBR225W    32
YBR225W    34
YBR225W    42
YBR225W    43
YBR230C    01
YBR230C    02
YBR230C    12
YBR230C    14
YBR230C    30
YBR230C    32
YBR230C    34
YBR230C    40
YBR242W    01
YBR242W    12
YBR242W    14
YBR242W    30
YBR242W    32
YBR242W    34
YBR242W    40
YBR242W    43
YBR246W    01
YBR246W    02
YBR246W    10
YBR246W    12
YBR246W    14
YBR246W    20
YBR246W    30
YBR246W    34
YBR246W    40
YBR246W    43
YBR250W    01
YBR250W    02
YBR250W    10
YBR250W    12
YBR250W    14
YBR250W    20
YBR250W    30
YBR250W    34
YBR250W    40
YBR250W    43
YBR255W    01
YBR255W    14
YBR255W    20
YBR255W    30
YBR255W    32
YBR255W    34
YBR255W    40
YBR255W    42
YBR259W    01
YBR259W    02
YBR259W    10
YBR259W    12
YBR259W    14
YBR259W    20
YBR259W    30
YBR259W    32
YBR259W    34
YBR259W    40
YBR259W    43
YBR261C    01
YBR261C    02
YBR261C    10
YBR261C    12
YBR261C    14
YBR261C    20
YBR261C    30
YBR261C    32
YBR261C    34
YBR261C    40
YBR261C    43
YBR262C    01
YBR262C    12
YBR262C    14
YBR262C    30
YBR262C    32
YBR262C    34
YBR262C    40
YBR262C    43
YBR269C    01
YBR269C    02
YBR269C    12
YBR269C    14
YBR269C    30
YBR269C    32
YBR269C    34
YBR269C    40
YBR269C    43
YBR270C    01
YBR270C    10
YBR270C    11
YBR270C    12
YBR270C    14
YBR270C    30
YBR270C    32
YBR270C    34
YBR270C    40
YBR270C    43
YBR271W    01
YBR271W    02
YBR271W    14
YBR271W    30
YBR271W    32
YBR271W    40
YBR271W    42
YBR271W    43
YBR273C    01
YBR273C    02
YBR273C    11
YBR273C    14
YBR273C    20
YBR273C    30
YBR273C    32
YBR273C    42
YBR280C    01
YBR280C    10
YBR280C    14
YBR280C    30
YBR280C    42
YBR280C    43
YBR281C    01
YBR281C    02
YBR281C    10
YBR281C    14
YBR281C    30
YBR281C    32
YBR281C    40
YBR281C    42
YBR281C    43
YBR285W    01
YBR285W    02
YBR285W    12
YBR285W    14
YBR285W    20
YBR285W    30
YBR285W    32
YBR285W    34
YBR285W    40
YBR285W    43
YBR287W    01
YBR287W    11
YBR287W    12
YBR287W    14
YBR287W    30
YBR287W    32
YBR287W    34
YBR287W    40
YBR287W    42
YBR302C    01
YBR302C    02
YBR302C    12
YBR302C    14
YBR302C    20
YBR302C    30
YBR302C    32
YBR302C    34
YBR302C    40
YBR302C    43
YCL028W    01
YCL028W    02
YCL028W    10
YCL028W    14
YCL028W    30
YCL028W    32
YCL028W    42
YCL036W    01
YCL036W    02
YCL036W    12
YCL036W    14
YCL036W    30
YCL036W    32
YCL036W    34
YCL036W    40
YCL036W    43
YCL042W    01
YCL042W    02
YCL042W    30
YCL042W    32
YCL042W    42
YCL045C    01
YCL045C    10
YCL045C    14
YCL045C    20
YCL045C    30
YCL045C    32
YCL045C    34
YCL045C    40
YCL045C    42
YCL047C    01
YCL047C    02
YCL047C    10
YCL047C    12
YCL047C    14
YCL047C    20
YCL047C    30
YCL047C    34
YCL047C    40
YCL047C    43
YCL049C    01
YCL049C    12
YCL049C    14
YCL049C    30
YCL049C    32
YCL049C    34
YCL049C    40
YCL049C    43
YCL056C    01
YCL056C    11
YCL056C    20
YCL056C    30
YCL056C    42
YCR007C    01
YCR007C    02
YCR007C    12
YCR007C    14
YCR007C    20
YCR007C    30
YCR007C    34
YCR007C    40
YCR007C    43
YCR015C    01
YCR015C    02
YCR015C    10
YCR015C    12
YCR015C    14
YCR015C    30
YCR015C    32
YCR015C    34
YCR015C    40
YCR015C    43
YCR016W    01
YCR016W    02
YCR016W    11
YCR016W    12
YCR016W    30
YCR016W    32
YCR016W    34
YCR016W    42
YCR030C    01
YCR030C    12
YCR030C    30
YCR030C    32
YCR030C    34
YCR030C    42
YCR030C    43
YCR043C    01
YCR043C    11
YCR043C    14
YCR043C    30
YCR043C    32
YCR043C    34
YCR043C    40
YCR043C    42
YCR043C    43
YCR061W    01
YCR061W    12
YCR061W    14
YCR061W    20
YCR061W    30
YCR061W    32
YCR061W    34
YCR061W    40
YCR076C    01
YCR076C    02
YCR076C    11
YCR076C    12
YCR076C    30
YCR076C    34
YCR076C    42
YCR082W    01
YCR082W    10
YCR082W    11
YCR082W    12
YCR082W    14
YCR082W    20
YCR090C    01
YCR090C    11
YCR090C    20
YCR090C    30
YCR090C    34
YCR090C    40
YCR090C    42
YCR095C    01
YCR095C    10
YCR095C    12
YCR095C    14
YCR095C    20
YCR095C    30
YCR095C    32
YCR095C    34
YCR095C    40
YCR095C    43
YCR102C    01
YCR102C    02
YCR102C    12
YCR102C    14
YCR102C    20
YCR102C    30
YCR102C    32
YCR102C    34
YCR102C    40
YCR102C    43
YDL012C    01
YDL012C    02
YDL012C    12
YDL012C    14
YDL012C    20
YDL012C    30
YDL012C    32
YDL012C    34
YDL012C    40
YDL012C    43
YDL063C    01
YDL063C    02
YDL063C    11
YDL063C    12
YDL063C    30
YDL063C    34
YDL063C    42
YDL072C    01
YDL072C    02
YDL072C    10
YDL072C    14
YDL072C    20
YDL072C    30
YDL072C    32
YDL072C    34
YDL072C    40
YDL072C    42
YDL073W    01
YDL073W    02
YDL073W    10
YDL073W    12
YDL073W    14
YDL073W    20
YDL073W    30
YDL073W    32
YDL073W    34
YDL073W    40
YDL073W    43
YDL089W    10
YDL089W    12
YDL089W    14
YDL089W    20
YDL089W    30
YDL089W    32
YDL089W    34
YDL089W    40
YDL089W    42
YDL089W    43
YDL091C    01
YDL091C    02
YDL091C    10
YDL091C    12
YDL091C    14
YDL091C    20
YDL091C    32
YDL091C    34
YDL091C    40
YDL099W    01
YDL099W    10
YDL099W    14
YDL099W    20
YDL099W    30
YDL099W    32
YDL099W    40
YDL099W    42
YDL110C    01
YDL110C    02
YDL110C    30
YDL110C    32
YDL110C    40
YDL110C    42
YDL121C    01
YDL121C    02
YDL121C    10
YDL121C    14
YDL121C    30
YDL121C    32
YDL121C    34
YDL121C    42
YDL123W    01
YDL123W    02
YDL123W    12
YDL123W    14
YDL123W    20
YDL123W    30
YDL123W    32
YDL123W    34
YDL123W    40
YDL123W    43
YDL129W    01
YDL129W    02
YDL129W    10
YDL129W    12
YDL129W    14
YDL129W    20
YDL129W    30
YDL129W    34
YDL129W    40
YDL129W    43
YDL133W    01
YDL133W    02
YDL133W    10
YDL133W    12
YDL133W    14
YDL133W    20
YDL133W    30
YDL133W    32
YDL133W    34
YDL133W    40
YDL133W    43
YDL139C    01
YDL139C    02
YDL139C    12
YDL139C    14
YDL139C    20
YDL139C    30
YDL139C    32
YDL139C    34
YDL139C    40
YDL139C    43
YDL144C    01
YDL144C    02
YDL144C    12
YDL144C    14
YDL144C    20
YDL144C    30
YDL144C    32
YDL144C    34
YDL144C    40
YDL144C    43
YDL156W    01
YDL156W    02
YDL156W    10
YDL156W    11
YDL156W    12
YDL156W    42
YDL156W    43
YDL157C    01
YDL157C    02
YDL157C    12
YDL157C    14
YDL157C    20
YDL157C    30
YDL157C    32
YDL157C    34
YDL157C    40
YDL157C    43
YDL167C    02
YDL167C    11
YDL167C    12
YDL167C    34
YDL167C    40
YDL167C    42
YDL173W    11
YDL173W    12
YDL173W    14
YDL173W    30
YDL173W    32
YDL173W    34
YDL173W    40
YDL173W    43
YDL176W    01
YDL176W    02
YDL176W    12
YDL176W    14
YDL176W    20
YDL176W    30
YDL176W    32
YDL176W    34
YDL176W    40
YDL176W    43
YDL180W    01
YDL180W    02
YDL180W    10
YDL180W    12
YDL180W    14
YDL180W    20
YDL180W    30
YDL180W    32
YDL180W    34
YDL180W    40
YDL180W    43
YDL183C    02
YDL183C    10
YDL183C    11
YDL183C    12
YDL183C    14
YDL183C    30
YDL183C    32
YDL183C    34
YDL183C    40
YDL183C    43
YDL186W    01
YDL186W    02
YDL186W    10
YDL186W    12
YDL186W    14
YDL186W    20
YDL186W    30
YDL186W    32
YDL186W    34
YDL186W    40
YDL186W    43
YDL189W    02
YDL189W    10
YDL189W    11
YDL189W    12
YDL189W    14
YDL189W    20
YDL189W    30
YDL189W    32
YDL189W    34
YDL189W    40
YDL189W    42
YDL189W    43
YDL204W    01
YDL204W    02
YDL204W    11
YDL204W    12
YDL204W    30
YDL204W    32
YDL204W    34
YDL204W    42
YDL211C    01
YDL211C    02
YDL211C    12
YDL211C    14
YDL211C    20
YDL211C    30
YDL211C    32
YDL211C    34
YDL211C    40
YDL211C    43
YDL218W    01
YDL218W    02
YDL218W    12
YDL218W    14
YDL218W    20
YDL218W    30
YDL218W    32
YDL218W    34
YDL218W    40
YDL218W    43
YDL233W    01
YDL233W    02
YDL233W    12
YDL233W    20
YDL233W    30
YDL233W    32
YDL233W    34
YDL233W    43
YDL237W    01
YDL237W    02
YDL237W    10
YDL237W    12
YDL237W    14
YDL237W    20
YDL237W    30
YDL237W    32
YDL237W    34
YDL237W    40
YDL237W    43
YDL241W    01
YDL241W    02
YDL241W    10
YDL241W    12
YDL241W    30
YDL241W    32
YDL241W    34
YDL241W    43
YDR003W    01
YDR003W    10
YDR003W    12
YDR003W    14
YDR003W    20
YDR003W    30
YDR003W    32
YDR003W    34
YDR003W    40
YDR003W    43
YDR031W    01
YDR031W    02
YDR031W    12
YDR031W    14
YDR031W    20
YDR031W    30
YDR031W    32
YDR031W    40
YDR031W    42
YDR031W    43
YDR042C    01
YDR042C    02
YDR042C    12
YDR042C    20
YDR042C    32
YDR042C    34
YDR042C    43
YDR049W    01
YDR049W    02
YDR049W    10
YDR049W    11
YDR049W    12
YDR049W    14
YDR049W    20
YDR049W    30
YDR049W    32
YDR049W    42
YDR049W    43
YDR051C    01
YDR051C    02
YDR051C    10
YDR051C    12
YDR051C    14
YDR051C    20
YDR051C    30
YDR051C    32
YDR051C    34
YDR051C    40
YDR051C    43
YDR056C    01
YDR056C    02
YDR056C    12
YDR056C    20
YDR056C    30
YDR056C    32
YDR056C    34
YDR056C    43
YDR063W    01
YDR063W    12
YDR063W    14
YDR063W    30
YDR063W    32
YDR063W    34
YDR063W    40
YDR063W    43
YDR065W    10
YDR065W    11
YDR065W    12
YDR065W    14
YDR065W    20
YDR065W    32
YDR065W    34
YDR065W    42
YDR066C    01
YDR066C    02
YDR066C    10
YDR066C    11
YDR066C    12
YDR066C    14
YDR066C    20
YDR066C    30
YDR066C    34
YDR066C    40
YDR066C    43
YDR067C    02
YDR067C    10
YDR067C    11
YDR067C    12
YDR067C    14
YDR067C    30
YDR067C    32
YDR067C    34
YDR067C    40
YDR067C    43
YDR068W    01
YDR068W    02
YDR068W    12
YDR068W    14
YDR068W    20
YDR068W    30
YDR068W    32
YDR068W    34
YDR068W    40
YDR068W    43
YDR070C    01
YDR070C    02
YDR070C    30
YDR070C    32
YDR070C    42
YDR078C    01
YDR078C    10
YDR078C    11
YDR078C    12
YDR078C    20
YDR078C    34
YDR078C    40
YDR078C    43
YDR084C    01
YDR084C    11
YDR084C    20
YDR084C    30
YDR084C    32
YDR084C    42
YDR100W    01
YDR100W    02
YDR100W    10
YDR100W    14
YDR100W    20
YDR100W    30
YDR100W    32
YDR100W    40
YDR100W    42
YDR105C    01
YDR105C    12
YDR105C    14
YDR105C    20
YDR105C    32
YDR105C    34
YDR105C    40
YDR105C    43
YDR106W    01
YDR106W    10
YDR106W    11
YDR106W    12
YDR106W    14
YDR106W    20
YDR106W    30
YDR106W    32
YDR106W    34
YDR106W    40
YDR106W    43
YDR124W    01
YDR124W    02
YDR124W    12
YDR124W    14
YDR124W    30
YDR124W    34
YDR124W    40
YDR124W    42
YDR124W    43
YDR126W    01
YDR126W    10
YDR126W    14
YDR126W    20
YDR126W    30
YDR126W    32
YDR126W    40
YDR126W    42
YDR128W    01
YDR128W    02
YDR128W    20
YDR128W    30
YDR128W    32
YDR128W    42
YDR132C    01
YDR132C    02
YDR132C    11
YDR132C    12
YDR132C    14
YDR132C    30
YDR132C    32
YDR132C    34
YDR132C    40
YDR132C    43
YDR134C    01
YDR134C    02
YDR134C    14
YDR134C    20
YDR134C    30
YDR134C    32
YDR134C    40
YDR134C    42
YDR134C    43
YDR152W    01
YDR152W    02
YDR152W    14
YDR152W    30
YDR152W    32
YDR152W    40
YDR152W    42
YDR152W    43
YDR161W    01
YDR161W    02
YDR161W    11
YDR161W    12
YDR161W    30
YDR161W    32
YDR161W    40
YDR161W    42
YDR186C    01
YDR186C    02
YDR186C    10
YDR186C    12
YDR186C    14
YDR186C    20
YDR186C    30
YDR186C    34
YDR186C    40
YDR186C    43
YDR198C    01
YDR198C    02
YDR198C    10
YDR198C    12
YDR198C    14
YDR198C    20
YDR198C    30
YDR198C    34
YDR198C    40
YDR198C    43
YDR222W    01
YDR222W    10
YDR222W    12
YDR222W    14
YDR222W    20
YDR222W    30
YDR222W    34
YDR222W    40
YDR233C    01
YDR233C    10
YDR233C    14
YDR233C    20
YDR233C    30
YDR233C    32
YDR233C    42
YDR249C    01
YDR249C    02
YDR249C    10
YDR249C    11
YDR249C    12
YDR249C    14
YDR249C    20
YDR249C    30
YDR249C    32
YDR249C    34
YDR249C    40
YDR249C    43
YDR262W    01
YDR262W    02
YDR262W    12
YDR262W    14
YDR262W    20
YDR262W    30
YDR262W    34
YDR262W    40
YDR262W    43
YDR266C    01
YDR266C    12
YDR266C    14
YDR266C    34
YDR266C    40
YDR267C    01
YDR267C    02
YDR267C    10
YDR267C    11
YDR267C    12
YDR267C    14
YDR267C    30
YDR267C    34
YDR267C    40
YDR267C    43
YDR275W    01
YDR275W    02
YDR275W    10
YDR275W    12
YDR275W    14
YDR275W    20
YDR275W    30
YDR275W    34
YDR275W    40
YDR275W    43
YDR281C    01
YDR281C    02
YDR281C    12
YDR281C    14
YDR281C    20
YDR281C    30
YDR281C    32
YDR281C    34
YDR281C    40
YDR281C    43
YDR286C    02
YDR286C    10
YDR286C    11
YDR286C    12
YDR286C    14
YDR286C    30
YDR286C    32
YDR286C    34
YDR286C    40
YDR286C    43
YDR319C    01
YDR319C    02
YDR319C    12
YDR319C    14
YDR319C    20
YDR319C    30
YDR319C    32
YDR319C    34
YDR319C    43
YDR326C    01
YDR326C    02
YDR326C    10
YDR326C    11
YDR326C    12
YDR326C    30
YDR326C    32
YDR326C    40
YDR326C    42
YDR326C    43
YDR333C    01
YDR333C    02
YDR333C    10
YDR333C    12
YDR333C    14
YDR333C    20
YDR333C    30
YDR333C    32
YDR333C    34
YDR333C    40
YDR333C    43
YDR339C    01
YDR339C    02
YDR339C    10
YDR339C    12
YDR339C    14
YDR339C    20
YDR339C    30
YDR339C    32
YDR339C    34
YDR339C    40
YDR339C    43
YDR346C    01
YDR346C    02
YDR346C    12
YDR346C    14
YDR346C    20
YDR346C    30
YDR346C    32
YDR346C    34
YDR346C    40
YDR346C    43
YDR348C    10
YDR348C    11
YDR348C    12
YDR348C    14
YDR348C    20
YDR348C    30
YDR348C    32
YDR348C    34
YDR348C    40
YDR348C    42
YDR348C    43
YDR357C    01
YDR357C    14
YDR357C    20
YDR357C    30
YDR357C    32
YDR357C    34
YDR357C    40
YDR361C    01
YDR361C    02
YDR361C    11
YDR361C    12
YDR361C    14
YDR361C    30
YDR361C    32
YDR361C    34
YDR361C    40
YDR361C    42
YDR366C    01
YDR366C    02
YDR366C    10
YDR366C    12
YDR366C    14
YDR366C    20
YDR366C    30
YDR366C    32
YDR366C    34
YDR366C    40
YDR366C    43
YDR367W    01
YDR367W    02
YDR367W    12
YDR367W    14
YDR367W    20
YDR367W    30
YDR367W    32
YDR367W    34
YDR367W    40
YDR367W    43
YDR370C    01
YDR370C    02
YDR370C    12
YDR370C    14
YDR370C    20
YDR370C    30
YDR370C    34
YDR370C    40
YDR370C    43
YDR374C    01
YDR374C    02
YDR374C    12
YDR374C    14
YDR374C    20
YDR374C    30
YDR374C    32
YDR374C    34
YDR374C    40
YDR374C    43
YDR383C    01
YDR383C    10
YDR383C    11
YDR383C    12
YDR383C    20
YDR383C    30
YDR383C    34
YDR383C    42
YDR411C    01
YDR411C    02
YDR411C    10
YDR411C    12
YDR411C    14
YDR411C    20
YDR411C    30
YDR411C    32
YDR411C    34
YDR411C    40
YDR428C    01
YDR428C    02
YDR428C    11
YDR428C    14
YDR428C    30
YDR428C    32
YDR438W    01
YDR438W    02
YDR438W    14
YDR438W    20
YDR438W    30
YDR438W    32
YDR438W    40
YDR438W    42
YDR438W    43
YDR441C    01
YDR441C    02
YDR441C    12
YDR441C    14
YDR441C    20
YDR441C    30
YDR441C    32
YDR441C    34
YDR441C    40
YDR441C    43
YDR458C    01
YDR458C    02
YDR458C    10
YDR458C    12
YDR458C    14
YDR458C    20
YDR458C    32
YDR458C    34
YDR458C    40
YDR458C    43
YDR475C    01
YDR475C    11
YDR475C    14
YDR475C    20
YDR475C    30
YDR475C    32
YDR475C    40
YDR475C    42
YDR475C    43
YDR476C    01
YDR476C    11
YDR476C    12
YDR476C    14
YDR476C    20
YDR476C    30
YDR476C    32
YDR476C    34
YDR482C    01
YDR482C    02
YDR482C    11
YDR482C    30
YDR482C    32
YDR482C    40
YDR482C    42
YDR482C    43
YDR486C    01
YDR486C    10
YDR486C    12
YDR486C    14
YDR486C    20
YDR486C    30
YDR486C    32
YDR486C    34
YDR486C    40
YDR486C    42
YDR486C    43
YDR504C    01
YDR504C    02
YDR504C    12
YDR504C    14
YDR504C    20
YDR504C    30
YDR504C    32
YDR504C    34
YDR504C    40
YDR504C    43
YDR505C    01
YDR505C    02
YDR505C    10
YDR505C    12
YDR505C    14
YDR505C    30
YDR505C    34
YDR505C    40
YDR505C    43
YDR514C    01
YDR514C    02
YDR514C    10
YDR514C    12
YDR514C    14
YDR514C    20
YDR514C    30
YDR514C    34
YDR514C    40
YDR514C    43
YDR520C    01
YDR520C    02
YDR520C    10
YDR520C    11
YDR520C    12
YDR520C    14
YDR520C    20
YDR520C    30
YDR520C    34
YDR520C    40
YDR520C    43
YDR532C    01
YDR532C    10
YDR532C    11
YDR532C    12
YDR532C    14
YDR532C    20
YDR532C    30
YDR532C    34
YDR542W    01
YDR542W    02
YDR542W    10
YDR542W    12
YDR542W    14
YDR542W    20
YDR542W    30
YDR542W    32
YDR542W    34
YDR542W    40
YDR542W    43
YEL001C    01
YEL001C    12
YEL001C    14
YEL001C    20
YEL001C    30
YEL001C    34
YEL001C    40
YEL007W    01
YEL007W    02
YEL007W    11
YEL007W    12
YEL007W    14
YEL007W    42
YEL018W    10
YEL018W    11
YEL018W    14
YEL018W    30
YEL018W    34
YEL018W    40
YEL018W    42
YEL018W    43
YEL025C    01
YEL025C    02
YEL025C    10
YEL025C    12
YEL025C    14
YEL025C    20
YEL025C    30
YEL025C    32
YEL025C    34
YEL025C    40
YEL025C    43
YEL043W    01
YEL043W    10
YEL043W    14
YEL043W    20
YEL043W    30
YEL043W    32
YEL043W    40
YEL043W    42
YEL044W    10
YEL044W    12
YEL044W    14
YEL044W    20
YEL044W    30
YEL044W    32
YEL044W    40
YEL044W    42
YEL044W    43
YEL048C    01
YEL048C    11
YEL048C    30
YEL048C    32
YEL048C    40
YEL048C    42
YEL048C    43
YEL057C    01
YEL057C    12
YEL057C    14
YEL057C    30
YEL057C    32
YEL057C    34
YEL057C    40
YEL057C    43
YEL072W    01
YEL072W    02
YEL072W    12
YEL072W    14
YEL072W    20
YEL072W    30
YEL072W    32
YEL072W    34
YEL072W    40
YEL072W    43
YEL075C    01
YEL075C    02
YEL075C    14
YEL075C    20
YEL075C    30
YEL075C    32
YEL075C    40
YEL075C    42
YEL075C    43
YER004W    02
YER004W    11
YER004W    12
YER004W    14
YER004W    20
YER004W    30
YER004W    40
YER004W    42
YER010C    01
YER010C    02
YER010C    14
YER010C    30
YER010C    32
YER030W    01
YER030W    02
YER030W    12
YER030W    14
YER030W    30
YER030W    32
YER030W    34
YER030W    40
YER030W    43
YER033C    01
YER033C    02
YER033C    10
YER033C    12
YER033C    30
YER033C    32
YER033C    34
YER033C    40
YER033C    43
YER037W    01
YER037W    02
YER037W    11
YER037W    12
YER037W    14
YER037W    20
YER037W    30
YER037W    32
YER037W    34
YER037W    40
YER037W    43
YER038C    01
YER038C    10
YER038C    11
YER038C    12
YER038C    14
YER038C    20
YER038C    30
YER038C    32
YER038C    34
YER038C    40
YER038C    43
YER049W    01
YER049W    02
YER049W    11
YER049W    12
YER049W    32
YER049W    42
YER067W    01
YER067W    02
YER067W    30
YER067W    32
YER067W    42
YER071C    01
YER071C    02
YER071C    10
YER071C    12
YER071C    14
YER071C    20
YER071C    30
YER071C    40
YER071C    42
YER071C    43
YER077C    01
YER077C    02
YER077C    10
YER077C    11
YER077C    12
YER077C    32
YER077C    40
YER077C    42
YER077C    43
YER079W    01
YER079W    12
YER079W    14
YER079W    20
YER079W    30
YER079W    32
YER079W    34
YER079W    40
YER079W    43
YER092W    10
YER092W    11
YER092W    20
YER092W    34
YER092W    40
YER092W    42
YER092W    43
YER113C    01
YER113C    02
YER113C    10
YER113C    14
YER113C    20
YER113C    32
YER113C    34
YER113C    40
YER128W    01
YER128W    02
YER128W    12
YER128W    14
YER128W    20
YER128W    30
YER128W    34
YER128W    40
YER128W    43
YER137C    01
YER137C    02
YER137C    10
YER137C    12
YER137C    14
YER137C    20
YER137C    30
YER137C    32
YER137C    34
YER137C    40
YER137C    43
YER139C    01
YER139C    11
YER139C    30
YER139C    42
YER139C    43
YER140W    01
YER140W    02
YER140W    12
YER140W    14
YER140W    20
YER140W    30
YER140W    32
YER140W    34
YER140W    40
YER140W    43
YER152C    01
YER152C    02
YER152C    10
YER152C    12
YER152C    14
YER152C    20
YER152C    30
YER152C    32
YER152C    34
YER152C    40
YER152C    43
YER156C    01
YER156C    12
YER156C    14
YER156C    20
YER156C    30
YER156C    32
YER156C    40
YER156C    43
YER158C    02
YER158C    10
YER158C    11
YER158C    12
YER158C    14
YER158C    20
YER158C    30
YER158C    32
YER158C    34
YER158C    40
YER158C    42
YER158C    43
YER163C    01
YER163C    02
YER163C    10
YER163C    12
YER163C    14
YER163C    20
YER163C    30
YER163C    32
YER163C    34
YER163C    40
YER163C    43
YER182W    01
YER182W    02
YER182W    10
YER182W    12
YER182W    14
YER182W    30
YER182W    32
YER182W    40
YER182W    43
YER186C    01
YER186C    02
YER186C    11
YER186C    12
YER186C    14
YER186C    20
YER186C    30
YER186C    34
YER186C    43
YER189W    01
YER189W    02
YER189W    10
YER189W    12
YER189W    14
YER189W    20
YER189W    30
YER189W    32
YER189W    34
YER189W    40
YER189W    43
YFL012W    01
YFL012W    02
YFL012W    12
YFL012W    20
YFL012W    32
YFL012W    34
YFL012W    43
YFL034W    01
YFL034W    02
YFL034W    12
YFL034W    14
YFL034W    20
YFL034W    30
YFL034W    32
YFL034W    40
YFL034W    42
YFL034W    43
YFL042C    01
YFL042C    02
YFL042C    11
YFL042C    42
YFL046W    01
YFL046W    02
YFL046W    10
YFL046W    12
YFL046W    14
YFL046W    20
YFL046W    30
YFL046W    32
YFL046W    34
YFL046W    40
YFL046W    43
YFL051C    01
YFL051C    02
YFL051C    12
YFL051C    14
YFL051C    20
YFL051C    30
YFL051C    32
YFL051C    34
YFL051C    40
YFL051C    43
YFL062W    01
YFL062W    02
YFL062W    14
YFL062W    20
YFL062W    30
YFL062W    32
YFL062W    34
YFL062W    42
YFL065C    01
YFL065C    02
YFL065C    10
YFL065C    12
YFL065C    14
YFL065C    20
YFL065C    30
YFL065C    32
YFL065C    34
YFL065C    40
YFL065C    43
YFL066C    01
YFL066C    02
YFL066C    10
YFL066C    12
YFL066C    14
YFL066C    20
YFL066C    30
YFL066C    32
YFL066C    34
YFL066C    40
YFL066C    43
YFL067W    01
YFL067W    02
YFL067W    10
YFL067W    12
YFL067W    14
YFL067W    20
YFL067W    30
YFL067W    34
YFL067W    40
YFL067W    43
YFL068W    01
YFL068W    02
YFL068W    10
YFL068W    11
YFL068W    12
YFL068W    14
YFL068W    20
YFL068W    30
YFL068W    32
YFL068W    34
YFL068W    40
YFL068W    43
YFR007W    01
YFR007W    02
YFR007W    12
YFR007W    14
YFR007W    20
YFR007W    30
YFR007W    32
YFR007W    34
YFR007W    40
YFR007W    43
YFR011C    01
YFR011C    02
YFR011C    11
YFR011C    12
YFR011C    40
YFR011C    42
YFR012W    01
YFR012W    02
YFR012W    12
YFR012W    14
YFR012W    20
YFR012W    30
YFR012W    32
YFR012W    34
YFR012W    40
YFR012W    43
YFR016C    01
YFR016C    02
YFR016C    10
YFR016C    12
YFR016C    14
YFR016C    20
YFR016C    30
YFR016C    34
YFR016C    40
YFR016C    42
YFR016C    43
YFR017C    01
YFR017C    02
YFR017C    11
YFR017C    30
YFR017C    32
YFR017C    40
YFR017C    42
YFR017C    43
YFR026C    01
YFR026C    11
YFR026C    12
YFR026C    30
YFR026C    32
YFR026C    34
YFR026C    40
YFR026C    43
YFR032C    01
YFR032C    02
YFR032C    12
YFR032C    14
YFR032C    20
YFR032C    30
YFR032C    32
YFR032C    34
YFR032C    40
YFR032C    43
YFR039C    01
YFR039C    02
YFR039C    10
YFR039C    11
YFR039C    12
YFR039C    14
YFR039C    20
YFR039C    30
YFR039C    32
YFR039C    34
YFR039C    40
YFR039C    43
YFR042W    01
YFR042W    02
YFR042W    12
YFR042W    14
YFR042W    20
YFR042W    30
YFR042W    32
YFR042W    34
YFR042W    40
YFR042W    43
YFR043C    01
YFR043C    02
YFR043C    12
YFR043C    14
YFR043C    20
YFR043C    30
YFR043C    32
YFR043C    34
YFR043C    40
YFR043C    43
YFR044C    01
YFR044C    02
YFR044C    14
YFR044C    20
YFR044C    30
YFR044C    32
YFR044C    40
YFR044C    42
YFR048W    11
YFR048W    12
YFR048W    14
YFR048W    30
YFR048W    32
YFR048W    34
YFR048W    42
YFR057W    01
YFR057W    02
YFR057W    10
YFR057W    12
YFR057W    14
YFR057W    20
YFR057W    30
YFR057W    32
YFR057W    34
YFR057W    40
YFR057W    43
YGL010W    01
YGL010W    02
YGL010W    11
YGL010W    12
YGL010W    14
YGL010W    20
YGL010W    30
YGL010W    32
YGL010W    34
YGL010W    43
YGL015C    01
YGL015C    02
YGL015C    12
YGL015C    14
YGL015C    30
YGL015C    32
YGL015C    34
YGL015C    40
YGL015C    43
YGL036W    01
YGL036W    11
YGL036W    12
YGL036W    14
YGL036W    20
YGL050W    01
YGL050W    02
YGL050W    12
YGL050W    14
YGL050W    20
YGL050W    30
YGL050W    32
YGL050W    34
YGL050W    40
YGL050W    43
YGL057C    01
YGL057C    02
YGL057C    10
YGL057C    12
YGL057C    14
YGL057C    20
YGL057C    30
YGL057C    32
YGL057C    34
YGL057C    40
YGL057C    43
YGL060W    01
YGL060W    02
YGL060W    10
YGL060W    14
YGL060W    30
YGL060W    34
YGL060W    40
YGL060W    42
YGL060W    43
YGL079W    01
YGL079W    02
YGL079W    10
YGL079W    12
YGL079W    14
YGL079W    20
YGL079W    30
YGL079W    34
YGL079W    40
YGL079W    43
YGL081W    01
YGL081W    02
YGL081W    20
YGL081W    30
YGL081W    40
YGL081W    42
YGL082W    01
YGL082W    02
YGL082W    10
YGL082W    12
YGL082W    14
YGL082W    20
YGL082W    30
YGL082W    32
YGL082W    34
YGL082W    40
YGL082W    43
YGL083W    01
YGL083W    02
YGL083W    10
YGL083W    12
YGL083W    14
YGL083W    20
YGL083W    30
YGL083W    32
YGL083W    34
YGL083W    40
YGL083W    43
YGL101W    01
YGL101W    02
YGL101W    10
YGL101W    12
YGL101W    14
YGL101W    20
YGL101W    32
YGL101W    34
YGL101W    40
YGL101W    43
YGL107C    10
YGL107C    12
YGL107C    14
YGL107C    34
YGL107C    40
YGL107C    42
YGL108C    01
YGL108C    02
YGL108C    12
YGL108C    14
YGL108C    20
YGL108C    30
YGL108C    32
YGL108C    34
YGL108C    40
YGL108C    43
YGL110C    01
YGL110C    02
YGL110C    30
YGL110C    32
YGL110C    42
YGL117W    01
YGL117W    02
YGL117W    11
YGL117W    12
YGL117W    14
YGL117W    20
YGL117W    30
YGL117W    32
YGL117W    34
YGL117W    43
YGL131C    01
YGL131C    02
YGL131C    10
YGL131C    11
YGL131C    12
YGL131C    30
YGL131C    34
YGL131C    40
YGL138C    01
YGL138C    02
YGL138C    10
YGL138C    12
YGL138C    14
YGL138C    20
YGL138C    30
YGL138C    32
YGL138C    34
YGL138C    40
YGL138C    43
YGL139W    01
YGL139W    02
YGL139W    10
YGL139W    12
YGL139W    14
YGL139W    20
YGL139W    30
YGL139W    32
YGL139W    34
YGL139W    40
YGL139W    43
YGL140C    01
YGL140C    02
YGL140C    10
YGL140C    12
YGL140C    14
YGL140C    20
YGL140C    30
YGL140C    32
YGL140C    34
YGL140C    40
YGL140C    43
YGL146C    01
YGL146C    10
YGL146C    12
YGL146C    14
YGL146C    30
YGL146C    34
YGL146C    40
YGL146C    42
YGL146C    43
YGL168W    10
YGL168W    12
YGL168W    30
YGL168W    32
YGL168W    34
YGL168W    40
YGL168W    42
YGL168W    43
YGL185C    01
YGL185C    02
YGL185C    10
YGL185C    12
YGL185C    14
YGL185C    20
YGL185C    30
YGL185C    34
YGL185C    40
YGL185C    43
YGL196W    01
YGL196W    02
YGL196W    10
YGL196W    12
YGL196W    14
YGL196W    20
YGL196W    30
YGL196W    32
YGL196W    34
YGL196W    40
YGL196W    43
YGL220W    01
YGL220W    20
YGL220W    30
YGL220W    40
YGL220W    42
YGL230C    01
YGL230C    02
YGL230C    12
YGL230C    14
YGL230C    20
YGL230C    30
YGL230C    32
YGL230C    34
YGL230C    40
YGL230C    43
YGL231C    01
YGL231C    02
YGL231C    10
YGL231C    14
YGL231C    20
YGL231C    30
YGL231C    32
YGL231C    34
YGL231C    40
YGL231C    42
YGL235W    02
YGL235W    10
YGL235W    11
YGL235W    12
YGL235W    14
YGL235W    20
YGL235W    30
YGL235W    32
YGL235W    40
YGL235W    42
YGL235W    43
YGL242C    01
YGL242C    02
YGL242C    10
YGL242C    12
YGL242C    14
YGL242C    30
YGL242C    32
YGL242C    40
YGL242C    42
YGL250W    01
YGL250W    02
YGL250W    12
YGL250W    30
YGL250W    32
YGL250W    43
YGL258W    01
YGL258W    12
YGL258W    14
YGL258W    30
YGL258W    32
YGL258W    34
YGL258W    40
YGL258W    43
YGL259W    01
YGL259W    12
YGL259W    14
YGL259W    20
YGL259W    30
YGL259W    32
YGL259W    34
YGL259W    40
YGL259W    43
YGL261C    01
YGL261C    02
YGL261C    11
YGL261C    12
YGL261C    14
YGL261C    20
YGL261C    34
YGL263W    01
YGL263W    02
YGL263W    12
YGL263W    14
YGL263W    20
YGL263W    30
YGL263W    32
YGL263W    34
YGL263W    40
YGL263W    43
YGR016W    01
YGR016W    02
YGR016W    10
YGR016W    12
YGR016W    14
YGR016W    30
YGR016W    34
YGR016W    40
YGR016W    43
YGR017W    01
YGR017W    02
YGR017W    10
YGR017W    11
YGR017W    12
YGR017W    30
YGR017W    32
YGR017W    42
YGR017W    43
YGR021W    01
YGR021W    02
YGR021W    10
YGR021W    11
YGR021W    12
YGR021W    14
YGR021W    20
YGR021W    30
YGR021W    32
YGR021W    34
YGR021W    40
YGR021W    43
YGR026W    01
YGR026W    02
YGR026W    12
YGR026W    14
YGR026W    20
YGR026W    30
YGR026W    32
YGR026W    34
YGR026W    40
YGR026W    43
YGR031W    01
YGR031W    02
YGR031W    12
YGR031W    20
YGR031W    30
YGR031W    32
YGR031W    34
YGR031W    43
YGR035C    01
YGR035C    10
YGR035C    11
YGR035C    12
YGR035C    14
YGR035C    20
YGR035C    30
YGR035C    32
YGR035C    34
YGR035C    40
YGR035C    42
YGR035C    43
YGR042W    01
YGR042W    02
YGR042W    12
YGR042W    14
YGR042W    20
YGR042W    30
YGR042W    32
YGR042W    40
YGR042W    42
YGR042W    43
YGR053C    01
YGR053C    02
YGR053C    11
YGR053C    12
YGR053C    14
YGR053C    30
YGR053C    34
YGR058W    01
YGR058W    02
YGR058W    10
YGR058W    12
YGR058W    14
YGR058W    20
YGR058W    30
YGR058W    32
YGR058W    34
YGR058W    40
YGR058W    43
YGR066C    01
YGR066C    02
YGR066C    10
YGR066C    14
YGR066C    30
YGR066C    40
YGR066C    42
YGR066C    43
YGR068C    01
YGR068C    12
YGR068C    14
YGR068C    30
YGR068C    32
YGR068C    34
YGR068C    40
YGR068C    43
YGR071C    01
YGR071C    02
YGR071C    10
YGR071C    11
YGR071C    12
YGR071C    14
YGR071C    20
YGR071C    30
YGR071C    32
YGR071C    34
YGR071C    40
YGR071C    43
YGR079W    01
YGR079W    02
YGR079W    12
YGR079W    14
YGR079W    20
YGR079W    30
YGR079W    34
YGR079W    40
YGR079W    43
YGR093W    01
YGR093W    02
YGR093W    12
YGR093W    14
YGR093W    20
YGR093W    30
YGR093W    32
YGR093W    34
YGR093W    40
YGR093W    43
YGR102C    02
YGR102C    10
YGR102C    12
YGR102C    32
YGR102C    40
YGR102C    42
YGR106C    01
YGR106C    02
YGR106C    12
YGR106C    14
YGR106C    30
YGR106C    34
YGR106C    40
YGR106C    43
YGR110W    01
YGR110W    02
YGR110W    12
YGR110W    20
YGR110W    32
YGR110W    34
YGR110W    43
YGR111W    01
YGR111W    02
YGR111W    10
YGR111W    12
YGR111W    30
YGR111W    32
YGR111W    34
YGR111W    40
YGR111W    42
YGR111W    43
YGR117C    01
YGR117C    11
YGR117C    20
YGR117C    30
YGR117C    42
YGR122W    01
YGR122W    11
YGR122W    12
YGR122W    14
YGR122W    30
YGR122W    34
YGR122W    43
YGR125W    01
YGR125W    02
YGR125W    12
YGR125W    14
YGR125W    20
YGR125W    30
YGR125W    32
YGR125W    34
YGR125W    40
YGR125W    43
YGR126W    01
YGR126W    02
YGR126W    10
YGR126W    12
YGR126W    14
YGR126W    20
YGR126W    30
YGR126W    34
YGR126W    40
YGR126W    43
YGR130C    01
YGR130C    02
YGR130C    10
YGR130C    14
YGR130C    30
YGR130C    32
YGR130C    34
YGR130C    40
YGR130C    42
YGR146C    01
YGR146C    12
YGR146C    14
YGR146C    20
YGR146C    30
YGR146C    32
YGR146C    34
YGR146C    40
YGR146C    43
YGR149W    01
YGR149W    02
YGR149W    12
YGR149W    14
YGR149W    20
YGR149W    30
YGR149W    32
YGR149W    40
YGR150C    11
YGR150C    12
YGR150C    42
YGR150C    43
YGR153W    01
YGR153W    02
YGR153W    12
YGR153W    14
YGR153W    20
YGR153W    30
YGR153W    34
YGR153W    40
YGR153W    43
YGR154C    01
YGR154C    02
YGR154C    10
YGR154C    12
YGR154C    30
YGR154C    32
YGR154C    34
YGR154C    40
YGR154C    42
YGR154C    43
YGR163W    01
YGR163W    02
YGR163W    10
YGR163W    30
YGR163W    32
YGR163W    42
YGR168C    01
YGR168C    02
YGR168C    12
YGR168C    14
YGR168C    20
YGR168C    30
YGR168C    32
YGR168C    34
YGR168C    40
YGR168C    43
YGR187C    01
YGR187C    02
YGR187C    11
YGR187C    12
YGR187C    14
YGR187C    30
YGR187C    32
YGR187C    34
YGR187C    42
YGR187C    43
YGR189C    01
YGR189C    02
YGR189C    12
YGR189C    14
YGR189C    30
YGR189C    32
YGR189C    34
YGR189C    43
YGR196C    01
YGR196C    02
YGR196C    10
YGR196C    11
YGR196C    12
YGR196C    30
YGR196C    32
YGR196C    42
YGR196C    43
YGR206W    01
YGR206W    02
YGR206W    11
YGR206W    12
YGR206W    14
YGR206W    20
YGR206W    30
YGR206W    32
YGR206W    34
YGR206W    40
YGR206W    43
YGR210C    01
YGR210C    11
YGR210C    12
YGR210C    14
YGR210C    32
YGR210C    34
YGR210C    40
YGR210C    43
YGR235C    01
YGR235C    02
YGR235C    10
YGR235C    11
YGR235C    12
YGR235C    14
YGR235C    20
YGR235C    30
YGR235C    32
YGR235C    34
YGR235C    40
YGR235C    43
YGR236C    01
YGR236C    02
YGR236C    12
YGR236C    14
YGR236C    20
YGR236C    30
YGR236C    32
YGR236C    34
YGR236C    40
YGR236C    43
YGR237C    01
YGR237C    11
YGR237C    30
YGR237C    40
YGR237C    42
YGR243W    01
YGR243W    02
YGR243W    11
YGR243W    12
YGR243W    14
YGR243W    20
YGR243W    34
YGR263C    01
YGR263C    11
YGR263C    14
YGR263C    30
YGR263C    32
YGR263C    40
YGR263C    42
YGR266W    01
YGR266W    02
YGR266W    10
YGR266W    11
YGR266W    14
YGR266W    20
YGR266W    32
YGR266W    34
YGR266W    40
YGR266W    42
YGR283C    02
YGR283C    11
YGR283C    12
YGR283C    14
YGR283C    30
YGR283C    32
YGR283C    34
YGR283C    40
YGR283C    42
YGR294W    01
YGR294W    02
YGR294W    11
YGR294W    20
YGR294W    30
YGR294W    32
YGR294W    34
YGR294W    42
YGR295C    01
YGR295C    02
YGR295C    14
YGR295C    20
YGR295C    30
YGR295C    32
YGR295C    34
YGR295C    42
YHL006C    01
YHL006C    10
YHL006C    11
YHL006C    12
YHL006C    20
YHL006C    30
YHL006C    34
YHL006C    40
YHL006C    43
YHL014C    01
YHL014C    14
YHL014C    20
YHL014C    30
YHL014C    42
YHL017W    01
YHL017W    02
YHL017W    10
YHL017W    12
YHL017W    14
YHL017W    20
YHL017W    30
YHL017W    32
YHL017W    34
YHL017W    40
YHL017W    43
YHL021C    01
YHL021C    02
YHL021C    11
YHL021C    12
YHL021C    30
YHL021C    32
YHL021C    34
YHL021C    42
YHL023C    10
YHL023C    12
YHL023C    14
YHL023C    20
YHL023C    30
YHL023C    34
YHL023C    40
YHL023C    43
YHL026C    01
YHL026C    02
YHL026C    14
YHL026C    20
YHL026C    30
YHL026C    32
YHL026C    40
YHL026C    42
YHL026C    43
YHL029C    01
YHL029C    11
YHL029C    12
YHL029C    14
YHL029C    20
YHL029C    30
YHL029C    32
YHL029C    34
YHL029C    40
YHL029C    43
YHL039W    01
YHL039W    02
YHL039W    10
YHL039W    12
YHL039W    14
YHL039W    20
YHL039W    30
YHL039W    34
YHL039W    40
YHL042W    01
YHL042W    14
YHL042W    20
YHL042W    30
YHL042W    32
YHL042W    34
YHL042W    42
YHL044W    01
YHL044W    02
YHL044W    11
YHL044W    12
YHL044W    14
YHL044W    20
YHL044W    34
YHL049C    01
YHL049C    02
YHL049C    10
YHL049C    14
YHL049C    20
YHL049C    30
YHL049C    32
YHL049C    34
YHL049C    42
YHR009C    01
YHR009C    02
YHR009C    10
YHR009C    12
YHR009C    30
YHR009C    32
YHR009C    34
YHR009C    43
YHR022C    01
YHR022C    02
YHR022C    10
YHR022C    11
YHR022C    12
YHR022C    14
YHR022C    20
YHR022C    30
YHR022C    32
YHR022C    34
YHR022C    40
YHR022C    43
YHR029C    01
YHR029C    02
YHR029C    12
YHR029C    14
YHR029C    20
YHR029C    30
YHR029C    34
YHR029C    40
YHR029C    43
YHR035W    01
YHR035W    02
YHR035W    11
YHR035W    12
YHR035W    14
YHR035W    20
YHR035W    30
YHR035W    32
YHR035W    34
YHR035W    40
YHR035W    42
YHR035W    43
YHR045W    01
YHR045W    02
YHR045W    12
YHR045W    14
YHR045W    30
YHR045W    32
YHR045W    34
YHR045W    40
YHR049W    01
YHR049W    02
YHR049W    12
YHR049W    14
YHR049W    20
YHR049W    30
YHR049W    32
YHR049W    40
YHR049W    42
YHR049W    43
YHR054C    01
YHR054C    02
YHR054C    12
YHR054C    14
YHR054C    20
YHR054C    30
YHR054C    32
YHR054C    34
YHR054C    40
YHR054C    43
YHR059W    11
YHR059W    12
YHR059W    30
YHR059W    42
YHR059W    43
YHR078W    01
YHR078W    02
YHR078W    12
YHR078W    14
YHR078W    20
YHR078W    30
YHR078W    32
YHR078W    34
YHR078W    40
YHR078W    43
YHR080C    01
YHR080C    11
YHR080C    20
YHR080C    30
YHR080C    34
YHR080C    40
YHR080C    42
YHR087W    01
YHR087W    02
YHR087W    30
YHR087W    32
YHR087W    42
YHR097C    01
YHR097C    11
YHR097C    12
YHR097C    14
YHR097C    30
YHR097C    32
YHR097C    34
YHR097C    40
YHR097C    43
YHR100C    02
YHR100C    12
YHR100C    14
YHR100C    32
YHR100C    42
YHR100C    43
YHR105W    01
YHR105W    12
YHR105W    14
YHR105W    20
YHR105W    30
YHR105W    32
YHR105W    34
YHR105W    40
YHR105W    43
YHR131C    01
YHR131C    12
YHR131C    14
YHR131C    30
YHR131C    32
YHR131C    34
YHR131C    40
YHR131C    43
YHR140W    01
YHR140W    14
YHR140W    20
YHR140W    30
YHR140W    32
YHR140W    34
YHR140W    42
YHR151C    01
YHR151C    02
YHR151C    10
YHR151C    12
YHR151C    14
YHR151C    20
YHR151C    30
YHR151C    32
YHR151C    34
YHR151C    40
YHR151C    43
YHR159W    02
YHR159W    10
YHR159W    11
YHR159W    12
YHR159W    14
YHR159W    20
YHR159W    30
YHR159W    32
YHR159W    40
YHR159W    42
YHR159W    43
YHR177W    01
YHR177W    02
YHR177W    10
YHR177W    12
YHR177W    30
YHR177W    32
YHR177W    34
YHR177W    43
YHR182W    01
YHR182W    02
YHR182W    11
YHR182W    12
YHR182W    14
YHR182W    30
YHR182W    32
YHR182W    34
YHR182W    40
YHR182W    43
YHR198C    01
YHR198C    02
YHR198C    12
YHR198C    14
YHR198C    30
YHR198C    32
YHR198C    34
YHR198C    40
YHR198C    43
YHR199C    01
YHR199C    10
YHR199C    11
YHR199C    12
YHR199C    14
YHR199C    32
YHR199C    40
YHR199C    42
YHR199C    43
YHR202W    01
YHR202W    11
YHR202W    20
YHR202W    34
YHR202W    40
YHR202W    42
YHR207C    01
YHR207C    02
YHR207C    10
YHR207C    12
YHR207C    14
YHR207C    20
YHR207C    30
YHR207C    32
YHR207C    34
YHR207C    40
YHR207C    43
YHR209W    01
YHR209W    02
YHR209W    10
YHR209W    14
YHR209W    20
YHR209W    30
YHR209W    32
YHR209W    34
YHR209W    42
YHR214W    01
YHR214W    02
YHR214W    11
YHR214W    12
YHR214W    14
YHR214W    30
YHR214W    34
YIL001W    01
YIL001W    02
YIL001W    12
YIL001W    14
YIL001W    20
YIL001W    30
YIL001W    32
YIL001W    34
YIL001W    40
YIL001W    43
YIL023C    01
YIL023C    02
YIL023C    12
YIL023C    14
YIL023C    20
YIL023C    30
YIL023C    32
YIL023C    34
YIL023C    40
YIL023C    43
YIL024C    01
YIL024C    02
YIL024C    12
YIL024C    14
YIL024C    20
YIL024C    30
YIL024C    34
YIL024C    40
YIL024C    43
YIL027C    01
YIL027C    14
YIL027C    20
YIL027C    30
YIL027C    32
YIL027C    34
YIL027C    42
YIL029C    01
YIL029C    02
YIL029C    10
YIL029C    12
YIL029C    14
YIL029C    20
YIL029C    30
YIL029C    32
YIL029C    34
YIL029C    40
YIL029C    43
YIL039W    01
YIL039W    10
YIL039W    14
YIL039W    20
YIL039W    30
YIL039W    32
YIL039W    34
YIL039W    40
YIL039W    42
YIL041W    01
YIL041W    02
YIL041W    10
YIL041W    12
YIL041W    14
YIL041W    20
YIL041W    30
YIL041W    32
YIL041W    34
YIL041W    40
YIL041W    43
YIL055C    01
YIL055C    02
YIL055C    10
YIL055C    14
YIL055C    20
YIL055C    30
YIL055C    32
YIL055C    34
YIL055C    42
YIL057C    01
YIL057C    02
YIL057C    12
YIL057C    14
YIL057C    20
YIL057C    30
YIL057C    32
YIL057C    34
YIL057C    40
YIL057C    43
YIL060W    01
YIL060W    02
YIL060W    14
YIL060W    20
YIL060W    30
YIL060W    32
YIL060W    40
YIL060W    42
YIL060W    43
YIL064W    01
YIL064W    02
YIL064W    12
YIL064W    14
YIL064W    20
YIL064W    30
YIL064W    32
YIL064W    34
YIL064W    40
YIL064W    43
YIL067C    01
YIL067C    02
YIL067C    12
YIL067C    14
YIL067C    20
YIL067C    30
YIL067C    32
YIL067C    34
YIL067C    40
YIL067C    43
YIL077C    01
YIL077C    02
YIL077C    10
YIL077C    11
YIL077C    12
YIL077C    32
YIL077C    34
YIL077C    42
YIL077C    43
YIL092W    01
YIL092W    02
YIL092W    10
YIL092W    12
YIL092W    14
YIL092W    20
YIL092W    30
YIL092W    32
YIL092W    34
YIL092W    40
YIL092W    43
YIL096C    01
YIL096C    02
YIL096C    11
YIL096C    12
YIL096C    14
YIL096C    30
YIL096C    32
YIL096C    34
YIL096C    40
YIL096C    42
YIL096C    43
YIL108W    01
YIL108W    02
YIL108W    10
YIL108W    12
YIL108W    14
YIL108W    30
YIL108W    32
YIL108W    34
YIL108W    40
YIL108W    43
YIL110W    01
YIL110W    02
YIL110W    12
YIL110W    14
YIL110W    20
YIL110W    30
YIL110W    32
YIL110W    34
YIL110W    40
YIL110W    43
YIL127C    01
YIL127C    02
YIL127C    11
YIL127C    12
YIL127C    14
YIL127C    30
YIL127C    32
YIL127C    34
YIL127C    40
YIL127C    42
YIL136W    01
YIL136W    02
YIL136W    11
YIL136W    12
YIL136W    34
YIL136W    42
YIL151C    01
YIL151C    02
YIL151C    12
YIL151C    14
YIL151C    20
YIL151C    30
YIL151C    32
YIL151C    34
YIL151C    40
YIL151C    43
YIL152W    01
YIL152W    02
YIL152W    10
YIL152W    12
YIL152W    14
YIL152W    20
YIL152W    30
YIL152W    34
YIL152W    40
YIL152W    43
YIL157C    01
YIL157C    11
YIL157C    20
YIL157C    30
YIL157C    34
YIL157C    42
YIL157C    43
YIL158W    01
YIL158W    02
YIL158W    10
YIL158W    12
YIL158W    14
YIL158W    30
YIL158W    32
YIL158W    34
YIL158W    40
YIL158W    43
YIL161W    01
YIL161W    12
YIL161W    14
YIL161W    20
YIL161W    32
YIL161W    34
YIL161W    40
YIL161W    43
YIL168W    01
YIL168W    11
YIL168W    20
YIL168W    34
YIL168W    40
YIL168W    42
YIL169C    01
YIL169C    02
YIL169C    10
YIL169C    12
YIL169C    14
YIL169C    20
YIL169C    30
YIL169C    32
YIL169C    34
YIL169C    40
YIL169C    43
YIL170W    01
YIL170W    11
YIL170W    20
YIL170W    30
YIL170W    34
YIL170W    42
YIL174W    01
YIL174W    02
YIL174W    14
YIL174W    20
YIL174W    30
YIL174W    32
YIL174W    40
YIL174W    42
YIL174W    43
YIR003W    01
YIR003W    30
YIR003W    32
YIR003W    40
YIR003W    42
YIR003W    43
YIR007W    01
YIR007W    02
YIR007W    12
YIR007W    14
YIR007W    30
YIR007W    34
YIR007W    40
YIR007W    43
YIR014W    01
YIR014W    02
YIR014W    11
YIR014W    12
YIR014W    14
YIR014W    20
YIR014W    30
YIR014W    32
YIR014W    34
YIR014W    40
YIR014W    43
YIR016W    01
YIR016W    02
YIR016W    10
YIR016W    12
YIR016W    14
YIR016W    20
YIR016W    30
YIR016W    32
YIR016W    34
YIR016W    40
YIR016W    43
YIR042C    01
YIR042C    11
YIR042C    20
YIR042C    34
YIR042C    40
YIR042C    42
YIR044C    01
YIR044C    02
YIR044C    10
YIR044C    12
YIR044C    14
YIR044C    20
YIR044C    30
YIR044C    32
YIR044C    34
YIR044C    40
YIR044C    43
YJL016W    01
YJL016W    02
YJL016W    11
YJL016W    12
YJL016W    30
YJL016W    34
YJL016W    42
YJL016W    43
YJL027C    01
YJL027C    02
YJL027C    10
YJL027C    11
YJL027C    12
YJL027C    14
YJL027C    20
YJL027C    30
YJL027C    32
YJL027C    34
YJL027C    40
YJL027C    43
YJL043W    01
YJL043W    02
YJL043W    10
YJL043W    12
YJL043W    14
YJL043W    20
YJL043W    30
YJL043W    32
YJL043W    34
YJL043W    40
YJL043W    43
YJL046W    01
YJL046W    02
YJL046W    10
YJL046W    11
YJL046W    14
YJL046W    20
YJL046W    30
YJL046W    32
YJL046W    34
YJL046W    40
YJL046W    42
YJL046W    43
YJL048C    01
YJL048C    02
YJL048C    12
YJL048C    14
YJL048C    20
YJL048C    30
YJL048C    34
YJL048C    40
YJL048C    43
YJL051W    01
YJL051W    02
YJL051W    10
YJL051W    12
YJL051W    14
YJL051W    30
YJL051W    32
YJL051W    34
YJL051W    40
YJL051W    43
YJL055W    01
YJL055W    02
YJL055W    12
YJL055W    14
YJL055W    20
YJL055W    30
YJL055W    32
YJL055W    34
YJL055W    40
YJL055W    43
YJL057C    01
YJL057C    10
YJL057C    12
YJL057C    14
YJL057C    20
YJL057C    32
YJL057C    34
YJL057C    40
YJL058C    01
YJL058C    02
YJL058C    10
YJL058C    30
YJL058C    32
YJL058C    42
YJL058C    43
YJL066C    01
YJL066C    02
YJL066C    11
YJL066C    14
YJL066C    30
YJL066C    42
YJL082W    01
YJL082W    02
YJL082W    10
YJL082W    12
YJL082W    14
YJL082W    20
YJL082W    30
YJL082W    34
YJL082W    40
YJL082W    43
YJL097W    01
YJL097W    02
YJL097W    10
YJL097W    11
YJL097W    12
YJL097W    14
YJL097W    20
YJL097W    30
YJL097W    32
YJL097W    34
YJL097W    40
YJL097W    43
YJL105W    01
YJL105W    02
YJL105W    10
YJL105W    12
YJL105W    14
YJL105W    20
YJL105W    30
YJL105W    32
YJL105W    34
YJL105W    40
YJL105W    43
YJL107C    01
YJL107C    02
YJL107C    30
YJL107C    32
YJL107C    40
YJL107C    42
YJL107C    43
YJL118W    01
YJL118W    02
YJL118W    12
YJL118W    14
YJL118W    20
YJL118W    30
YJL118W    32
YJL118W    34
YJL118W    40
YJL118W    43
YJL122W    02
YJL122W    12
YJL122W    30
YJL122W    32
YJL122W    34
YJL122W    40
YJL122W    42
YJL123C    01
YJL123C    14
YJL123C    20
YJL123C    30
YJL123C    32
YJL123C    34
YJL123C    42
YJL131C    01
YJL131C    02
YJL131C    11
YJL131C    12
YJL131C    14
YJL131C    20
YJL131C    30
YJL131C    32
YJL131C    34
YJL131C    40
YJL131C    43
YJL147C    01
YJL147C    11
YJL147C    20
YJL147C    30
YJL147C    34
YJL147C    40
YJL147C    42
YJL149W    01
YJL149W    10
YJL149W    12
YJL149W    14
YJL149W    20
YJL149W    30
YJL149W    34
YJL149W    43
YJL151C    01
YJL151C    12
YJL151C    14
YJL151C    20
YJL151C    30
YJL151C    32
YJL151C    34
YJL151C    40
YJL151C    43
YJL162C    01
YJL162C    02
YJL162C    12
YJL162C    14
YJL162C    20
YJL162C    30
YJL162C    32
YJL162C    34
YJL162C    40
YJL162C    43
YJL163C    01
YJL163C    02
YJL163C    12
YJL163C    14
YJL163C    20
YJL163C    30
YJL163C    34
YJL163C    40
YJL163C    43
YJL171C    01
YJL171C    10
YJL171C    14
YJL171C    20
YJL171C    30
YJL171C    32
YJL171C    34
YJL171C    40
YJL171C    42
YJL185C    01
YJL185C    10
YJL185C    12
YJL185C    14
YJL185C    20
YJL185C    30
YJL185C    32
YJL185C    34
YJL185C    40
YJL185C    43
YJL207C    01
YJL207C    02
YJL207C    10
YJL207C    12
YJL207C    30
YJL207C    32
YJL207C    34
YJL207C    40
YJL207C    42
YJL207C    43
YJL213W    01
YJL213W    02
YJL213W    12
YJL213W    14
YJL213W    20
YJL213W    30
YJL213W    32
YJL213W    34
YJL213W    40
YJL213W    43
YJL217W    01
YJL217W    02
YJL217W    12
YJL217W    14
YJL217W    20
YJL217W    30
YJL217W    32
YJL217W    34
YJL217W    40
YJL217W    43
YJR003C    01
YJR003C    02
YJR003C    12
YJR003C    14
YJR003C    20
YJR003C    30
YJR003C    32
YJR003C    34
YJR003C    40
YJR003C    43
YJR008W    01
YJR008W    02
YJR008W    14
YJR008W    30
YJR008W    32
YJR008W    40
YJR008W    42
YJR011C    01
YJR011C    11
YJR011C    20
YJR011C    30
YJR011C    32
YJR011C    34
YJR011C    42
YJR024C    01
YJR024C    02
YJR024C    12
YJR024C    14
YJR024C    30
YJR024C    42
YJR030C    01
YJR030C    02
YJR030C    10
YJR030C    12
YJR030C    14
YJR030C    20
YJR030C    30
YJR030C    32
YJR030C    34
YJR030C    40
YJR030C    43
YJR054W    02
YJR054W    10
YJR054W    11
YJR054W    12
YJR054W    14
YJR054W    20
YJR054W    30
YJR054W    32
YJR054W    40
YJR054W    42
YJR054W    43
YJR056C    01
YJR056C    02
YJR056C    11
YJR056C    14
YJR056C    30
YJR056C    42
YJR061W    01
YJR061W    02
YJR061W    11
YJR061W    12
YJR061W    14
YJR061W    20
YJR061W    30
YJR061W    32
YJR061W    34
YJR061W    40
YJR061W    43
YJR067C    01
YJR067C    02
YJR067C    12
YJR067C    14
YJR067C    20
YJR067C    30
YJR067C    32
YJR067C    34
YJR067C    40
YJR067C    43
YJR079W    01
YJR079W    02
YJR079W    10
YJR079W    11
YJR079W    14
YJR079W    30
YJR079W    32
YJR079W    34
YJR079W    42
YJR080C    01
YJR080C    02
YJR080C    11
YJR080C    12
YJR080C    14
YJR080C    20
YJR080C    30
YJR080C    32
YJR080C    34
YJR080C    40
YJR080C    43
YJR082C    10
YJR082C    11
YJR082C    12
YJR082C    14
YJR082C    20
YJR082C    30
YJR082C    34
YJR082C    40
YJR082C    42
YJR082C    43
YJR088C    01
YJR088C    14
YJR088C    20
YJR088C    30
YJR088C    32
YJR088C    34
YJR088C    42
YJR098C    01
YJR098C    02
YJR098C    10
YJR098C    12
YJR098C    14
YJR098C    30
YJR098C    34
YJR098C    40
YJR098C    43
YJR100C    01
YJR100C    02
YJR100C    12
YJR100C    14
YJR100C    20
YJR100C    30
YJR100C    32
YJR100C    34
YJR100C    40
YJR100C    43
YJR115W    01
YJR115W    02
YJR115W    12
YJR115W    14
YJR115W    20
YJR115W    30
YJR115W    32
YJR115W    34
YJR115W    40
YJR115W    43
YJR116W    01
YJR116W    02
YJR116W    12
YJR116W    14
YJR116W    20
YJR116W    30
YJR116W    32
YJR116W    34
YJR116W    40
YJR116W    43
YJR118C    01
YJR118C    10
YJR118C    14
YJR118C    20
YJR118C    30
YJR118C    32
YJR118C    34
YJR118C    40
YJR118C    42
YJR129C    01
YJR129C    02
YJR129C    10
YJR129C    11
YJR129C    12
YJR129C    14
YJR129C    20
YJR129C    30
YJR129C    32
YJR134C    01
YJR134C    02
YJR134C    11
YJR134C    14
YJR134C    32
YJR134C    34
YJR134C    42
YJR134C    43
YJR154W    01
YJR154W    02
YJR154W    12
YJR154W    14
YJR154W    20
YJR154W    30
YJR154W    32
YJR154W    34
YJR154W    43
YJR161C    01
YJR161C    02
YJR161C    14
YJR161C    20
YJR161C    30
YJR161C    32
YJR161C    34
YJR161C    42
YKL023W    01
YKL023W    02
YKL023W    11
YKL023W    12
YKL023W    14
YKL023W    30
YKL023W    32
YKL023W    34
YKL023W    43
YKL033W    01
YKL033W    02
YKL033W    10
YKL033W    12
YKL033W    14
YKL033W    20
YKL033W    30
YKL033W    32
YKL033W    34
YKL033W    40
YKL033W    43
YKL037W    01
YKL037W    10
YKL037W    30
YKL037W    32
YKL037W    40
YKL037W    42
YKL037W    43
YKL047W    01
YKL047W    02
YKL047W    10
YKL047W    12
YKL047W    14
YKL047W    20
YKL047W    30
YKL047W    34
YKL047W    40
YKL047W    43
YKL050C    01
YKL050C    10
YKL050C    12
YKL050C    14
YKL050C    30
YKL050C    34
YKL050C    40
YKL050C    43
YKL061W    01
YKL061W    02
YKL061W    10
YKL061W    14
YKL061W    20
YKL061W    30
YKL061W    32
YKL061W    34
YKL061W    40
YKL061W    42
YKL063C    01
YKL063C    02
YKL063C    10
YKL063C    11
YKL063C    14
YKL063C    20
YKL063C    34
YKL063C    40
YKL065C    01
YKL065C    14
YKL065C    30
YKL065C    32
YKL065C    34
YKL065C    42
YKL069W    01
YKL069W    02
YKL069W    14
YKL069W    30
YKL069W    32
YKL075C    01
YKL075C    11
YKL075C    12
YKL075C    14
YKL075C    20
YKL075C    30
YKL075C    32
YKL075C    34
YKL075C    40
YKL075C    43
YKL077W    01
YKL077W    02
YKL077W    10
YKL077W    12
YKL077W    14
YKL077W    20
YKL077W    32
YKL077W    34
YKL077W    40
YKL077W    43
YKL091C    01
YKL091C    02
YKL091C    11
YKL091C    30
YKL091C    32
YKL091C    42
YKL094W    01
YKL094W    02
YKL094W    10
YKL094W    12
YKL094W    14
YKL094W    20
YKL094W    30
YKL094W    32
YKL094W    34
YKL094W    40
YKL094W    43
YKL098W    01
YKL098W    10
YKL098W    12
YKL098W    14
YKL098W    20
YKL098W    30
YKL098W    34
YKL098W    40
YKL098W    43
YKL100C    01
YKL100C    02
YKL100C    10
YKL100C    12
YKL100C    14
YKL100C    20
YKL100C    30
YKL100C    32
YKL100C    34
YKL100C    40
YKL100C    43
YKL105C    01
YKL105C    02
YKL105C    10
YKL105C    11
YKL105C    12
YKL105C    14
YKL105C    20
YKL105C    30
YKL105C    34
YKL105C    40
YKL105C    43
YKL107W    01
YKL107W    02
YKL107W    12
YKL107W    14
YKL107W    20
YKL107W    30
YKL107W    32
YKL107W    34
YKL107W    40
YKL107W    43
YKL133C    01
YKL133C    02
YKL133C    11
YKL133C    12
YKL133C    14
YKL133C    20
YKL133C    30
YKL133C    32
YKL133C    34
YKL133C    40
YKL133C    43
YKL137W    01
YKL137W    11
YKL137W    12
YKL137W    30
YKL137W    32
YKL137W    34
YKL137W    40
YKL137W    43
YKL151C    01
YKL151C    02
YKL151C    11
YKL151C    30
YKL151C    32
YKL151C    42
YKL162C    01
YKL162C    11
YKL162C    20
YKL162C    34
YKL162C    40
YKL162C    42
YKL183W    01
YKL183W    02
YKL183W    12
YKL183W    14
YKL183W    20
YKL183W    30
YKL183W    32
YKL183W    34
YKL183W    40
YKL183W    43
YKL206C    01
YKL206C    10
YKL206C    11
YKL206C    12
YKL206C    14
YKL206C    20
YKL206C    30
YKL206C    32
YKL206C    42
YKL206C    43
YKL207W    01
YKL207W    10
YKL207W    12
YKL207W    14
YKL207W    20
YKL207W    30
YKL207W    32
YKL207W    34
YKL207W    40
YKL207W    42
YKL219W    01
YKL219W    02
YKL219W    12
YKL219W    14
YKL219W    20
YKL219W    30
YKL219W    32
YKL219W    34
YKL219W    40
YKL219W    43
YKL224C    01
YKL224C    02
YKL224C    14
YKL224C    20
YKL224C    30
YKL224C    32
YKL224C    40
YKL224C    42
YKL224C    43
YKR005C    01
YKR005C    02
YKR005C    10
YKR005C    12
YKR005C    30
YKR005C    32
YKR005C    34
YKR005C    43
YKR011C    01
YKR011C    02
YKR011C    14
YKR011C    30
YKR011C    32
YKR011C    34
YKR011C    40
YKR011C    42
YKR011C    43
YKR015C    01
YKR015C    02
YKR015C    12
YKR015C    14
YKR015C    20
YKR015C    30
YKR015C    32
YKR015C    34
YKR015C    40
YKR015C    43
YKR017C    01
YKR017C    02
YKR017C    11
YKR017C    12
YKR017C    14
YKR017C    20
YKR017C    30
YKR017C    32
YKR017C    34
YKR017C    40
YKR017C    43
YKR018C    01
YKR018C    12
YKR018C    14
YKR018C    30
YKR018C    32
YKR018C    34
YKR018C    40
YKR018C    42
YKR018C    43
YKR021W    01
YKR021W    02
YKR021W    12
YKR021W    14
YKR021W    20
YKR021W    30
YKR021W    32
YKR021W    34
YKR021W    40
YKR021W    43
YKR023W    01
YKR023W    02
YKR023W    10
YKR023W    12
YKR023W    14
YKR023W    20
YKR023W    30
YKR023W    34
YKR023W    40
YKR023W    43
YKR044W    01
YKR044W    02
YKR044W    12
YKR044W    14
YKR044W    20
YKR044W    30
YKR044W    32
YKR044W    34
YKR044W    40
YKR044W    43
YKR051W    01
YKR051W    02
YKR051W    10
YKR051W    11
YKR051W    12
YKR051W    32
YKR051W    34
YKR051W    40
YKR051W    42
YKR051W    43
YKR070W    01
YKR070W    02
YKR070W    10
YKR070W    12
YKR070W    14
YKR070W    20
YKR070W    30
YKR070W    32
YKR070W    34
YKR070W    40
YKR070W    43
YKR071C    01
YKR071C    02
YKR071C    10
YKR071C    12
YKR071C    14
YKR071C    30
YKR071C    34
YKR071C    40
YKR071C    43
YKR074W    01
YKR074W    02
YKR074W    10
YKR074W    12
YKR074W    14
YKR074W    20
YKR074W    30
YKR074W    34
YKR074W    40
YKR074W    43
YKR077W    01
YKR077W    02
YKR077W    10
YKR077W    11
YKR077W    12
YKR077W    14
YKR077W    20
YKR077W    30
YKR077W    32
YKR077W    34
YKR077W    40
YKR077W    43
YKR088C    01
YKR088C    02
YKR088C    10
YKR088C    14
YKR088C    20
YKR088C    32
YKR088C    34
YKR088C    40
YKR100C    01
YKR100C    02
YKR100C    12
YKR100C    32
YKR100C    42
YKR100C    43
YLL007C    01
YLL007C    11
YLL007C    20
YLL007C    32
YLL007C    42
YLL014W    01
YLL014W    02
YLL014W    10
YLL014W    14
YLL014W    30
YLL014W    32
YLL014W    34
YLL014W    40
YLL014W    42
YLL017W    01
YLL017W    02
YLL017W    10
YLL017W    12
YLL017W    14
YLL017W    20
YLL017W    30
YLL017W    34
YLL017W    40
YLL017W    43
YLL023C    01
YLL023C    14
YLL023C    20
YLL023C    30
YLL023C    32
YLL023C    34
YLL023C    42
YLL029W    01
YLL029W    20
YLL029W    30
YLL029W    42
YLL032C    01
YLL032C    02
YLL032C    12
YLL032C    14
YLL032C    20
YLL032C    30
YLL032C    42
YLL056C    01
YLL056C    12
YLL056C    14
YLL056C    20
YLL056C    30
YLL056C    32
YLL056C    34
YLL056C    40
YLL056C    43
YLR001C    01
YLR001C    02
YLR001C    12
YLR001C    14
YLR001C    20
YLR001C    30
YLR001C    32
YLR001C    34
YLR001C    40
YLR001C    43
YLR012C    01
YLR012C    02
YLR012C    12
YLR012C    14
YLR012C    20
YLR012C    30
YLR012C    32
YLR012C    34
YLR012C    40
YLR012C    43
YLR021W    01
YLR021W    10
YLR021W    12
YLR021W    14
YLR021W    20
YLR021W    30
YLR021W    32
YLR021W    34
YLR021W    40
YLR021W    42
YLR021W    43
YLR030W    01
YLR030W    02
YLR030W    10
YLR030W    12
YLR030W    14
YLR030W    20
YLR030W    30
YLR030W    32
YLR030W    34
YLR030W    40
YLR030W    43
YLR031W    01
YLR031W    02
YLR031W    12
YLR031W    14
YLR031W    20
YLR031W    30
YLR031W    34
YLR031W    40
YLR031W    43
YLR036C    01
YLR036C    02
YLR036C    12
YLR036C    14
YLR036C    20
YLR036C    30
YLR036C    32
YLR036C    34
YLR036C    40
YLR036C    43
YLR037C    01
YLR037C    02
YLR037C    14
YLR037C    20
YLR037C    30
YLR037C    32
YLR037C    40
YLR037C    42
YLR037C    43
YLR040C    01
YLR040C    02
YLR040C    12
YLR040C    14
YLR040C    20
YLR040C    30
YLR040C    32
YLR040C    34
YLR040C    40
YLR040C    43
YLR049C    01
YLR049C    02
YLR049C    10
YLR049C    12
YLR049C    14
YLR049C    20
YLR049C    30
YLR049C    34
YLR049C    40
YLR049C    43
YLR050C    01
YLR050C    02
YLR050C    12
YLR050C    14
YLR050C    20
YLR050C    30
YLR050C    32
YLR050C    34
YLR050C    40
YLR050C    43
YLR051C    01
YLR051C    11
YLR051C    14
YLR051C    30
YLR051C    32
YLR051C    34
YLR051C    40
YLR051C    42
YLR051C    43
YLR053C    01
YLR053C    02
YLR053C    10
YLR053C    11
YLR053C    12
YLR053C    14
YLR053C    20
YLR053C    30
YLR053C    34
YLR053C    40
YLR053C    43
YLR057W    01
YLR057W    02
YLR057W    11
YLR057W    12
YLR057W    14
YLR057W    30
YLR057W    32
YLR057W    34
YLR057W    40
YLR057W    43
YLR063W    01
YLR063W    10
YLR063W    12
YLR063W    14
YLR063W    20
YLR063W    30
YLR063W    34
YLR063W    43
YLR064W    01
YLR064W    12
YLR064W    14
YLR064W    20
YLR064W    30
YLR064W    32
YLR064W    34
YLR064W    40
YLR064W    43
YLR065C    01
YLR065C    02
YLR065C    10
YLR065C    14
YLR065C    30
YLR065C    32
YLR065C    34
YLR065C    40
YLR065C    42
YLR072W    01
YLR072W    02
YLR072W    10
YLR072W    12
YLR072W    14
YLR072W    20
YLR072W    30
YLR072W    34
YLR072W    40
YLR072W    43
YLR077W    01
YLR077W    02
YLR077W    10
YLR077W    14
YLR077W    20
YLR077W    30
YLR077W    32
YLR077W    34
YLR077W    42
YLR091W    01
YLR091W    02
YLR091W    11
YLR091W    14
YLR091W    32
YLR091W    42
YLR091W    43
YLR104W    01
YLR104W    02
YLR104W    11
YLR104W    30
YLR104W    32
YLR104W    34
YLR104W    40
YLR104W    42
YLR104W    43
YLR108C    01
YLR108C    12
YLR108C    14
YLR108C    30
YLR108C    32
YLR108C    34
YLR108C    40
YLR108C    43
YLR114C    01
YLR114C    02
YLR114C    10
YLR114C    12
YLR114C    14
YLR114C    20
YLR114C    30
YLR114C    34
YLR114C    40
YLR114C    43
YLR118C    01
YLR118C    02
YLR118C    12
YLR118C    14
YLR118C    20
YLR118C    30
YLR118C    32
YLR118C    40
YLR118C    42
YLR118C    43
YLR125W    01
YLR125W    02
YLR125W    12
YLR125W    14
YLR125W    20
YLR125W    30
YLR125W    32
YLR125W    34
YLR125W    40
YLR125W    43
YLR126C    01
YLR126C    02
YLR126C    10
YLR126C    12
YLR126C    14
YLR126C    20
YLR126C    30
YLR126C    34
YLR126C    40
YLR126C    43
YLR137W    01
YLR137W    02
YLR137W    12
YLR137W    14
YLR137W    20
YLR137W    30
YLR137W    32
YLR137W    34
YLR137W    40
YLR137W    43
YLR143W    01
YLR143W    02
YLR143W    12
YLR143W    14
YLR143W    20
YLR143W    30
YLR143W    32
YLR143W    34
YLR143W    40
YLR143W    43
YLR149C    01
YLR149C    02
YLR149C    30
YLR149C    32
YLR149C    42
YLR152C    01
YLR152C    02
YLR152C    10
YLR152C    12
YLR152C    14
YLR152C    20
YLR152C    30
YLR152C    34
YLR152C    40
YLR152C    43
YLR156W    01
YLR156W    02
YLR156W    12
YLR156W    14
YLR156W    20
YLR156W    30
YLR156W    32
YLR156W    40
YLR156W    42
YLR156W    43
YLR159W    01
YLR159W    02
YLR159W    10
YLR159W    12
YLR159W    14
YLR159W    20
YLR159W    30
YLR159W    32
YLR159W    34
YLR159W    40
YLR159W    43
YLR161W    01
YLR161W    02
YLR161W    10
YLR161W    12
YLR161W    14
YLR161W    20
YLR161W    30
YLR161W    32
YLR161W    34
YLR161W    40
YLR161W    43
YLR177W    01
YLR177W    02
YLR177W    10
YLR177W    11
YLR177W    12
YLR177W    14
YLR177W    30
YLR177W    34
YLR177W    40
YLR177W    43
YLR187W    01
YLR187W    02
YLR187W    10
YLR187W    11
YLR187W    12
YLR187W    30
YLR187W    32
YLR187W    34
YLR187W    40
YLR187W    42
YLR187W    43
YLR190W    01
YLR190W    10
YLR190W    11
YLR190W    14
YLR190W    30
YLR190W    32
YLR190W    34
YLR190W    40
YLR190W    42
YLR190W    43
YLR193C    01
YLR193C    02
YLR193C    10
YLR193C    12
YLR193C    14
YLR193C    20
YLR193C    30
YLR193C    32
YLR193C    34
YLR193C    40
YLR193C    43
YLR194C    01
YLR194C    11
YLR194C    12
YLR194C    14
YLR194C    30
YLR194C    32
YLR194C    34
YLR194C    40
YLR194C    43
YLR196W    11
YLR196W    12
YLR196W    20
YLR196W    30
YLR196W    32
YLR196W    34
YLR196W    42
YLR196W    43
YLR199C    01
YLR199C    10
YLR199C    11
YLR199C    14
YLR199C    32
YLR199C    42
YLR199C    43
YLR204W    02
YLR204W    10
YLR204W    12
YLR204W    20
YLR204W    30
YLR204W    32
YLR204W    40
YLR204W    42
YLR204W    43
YLR211C    01
YLR211C    02
YLR211C    14
YLR211C    30
YLR211C    32
YLR218C    01
YLR218C    02
YLR218C    12
YLR218C    14
YLR218C    30
YLR218C    34
YLR218C    40
YLR218C    42
YLR218C    43
YLR225C    01
YLR225C    02
YLR225C    10
YLR225C    12
YLR225C    14
YLR225C    20
YLR225C    30
YLR225C    32
YLR225C    34
YLR225C    40
YLR225C    43
YLR241W    01
YLR241W    02
YLR241W    14
YLR241W    20
YLR241W    30
YLR241W    32
YLR241W    34
YLR241W    40
YLR241W    42
YLR253W    01
YLR253W    02
YLR253W    12
YLR253W    14
YLR253W    20
YLR253W    30
YLR253W    32
YLR253W    34
YLR253W    40
YLR253W    43
YLR254C    02
YLR254C    10
YLR254C    12
YLR254C    30
YLR254C    34
YLR257W    01
YLR257W    02
YLR257W    12
YLR257W    14
YLR257W    20
YLR257W    30
YLR257W    34
YLR257W    40
YLR257W    43
YLR267W    01
YLR267W    10
YLR267W    14
YLR267W    30
YLR267W    32
YLR267W    34
YLR267W    42
YLR267W    43
YLR271W    01
YLR271W    02
YLR271W    10
YLR271W    11
YLR271W    12
YLR271W    32
YLR271W    34
YLR271W    40
YLR271W    42
YLR281C    01
YLR281C    02
YLR281C    12
YLR281C    14
YLR281C    20
YLR281C    30
YLR281C    32
YLR281C    34
YLR281C    40
YLR281C    43
YLR283W    01
YLR283W    02
YLR283W    14
YLR283W    20
YLR283W    30
YLR283W    32
YLR283W    40
YLR283W    42
YLR283W    43
YLR287C    10
YLR287C    12
YLR287C    30
YLR287C    34
YLR287C    42
YLR290C    01
YLR290C    02
YLR290C    12
YLR290C    14
YLR290C    20
YLR290C    30
YLR290C    34
YLR290C    43
YLR297W    01
YLR297W    02
YLR297W    12
YLR297W    14
YLR297W    20
YLR297W    30
YLR297W    32
YLR297W    34
YLR297W    40
YLR297W    43
YLR312C    01
YLR312C    10
YLR312C    14
YLR312C    30
YLR312C    32
YLR312C    34
YLR312C    42
YLR315W    02
YLR315W    10
YLR315W    12
YLR315W    20
YLR315W    30
YLR315W    34
YLR323C    01
YLR323C    02
YLR323C    10
YLR323C    11
YLR323C    12
YLR323C    30
YLR323C    32
YLR323C    34
YLR323C    40
YLR323C    43
YLR326W    01
YLR326W    10
YLR326W    12
YLR326W    14
YLR326W    30
YLR326W    34
YLR326W    40
YLR326W    43
YLR346C    01
YLR346C    02
YLR346C    10
YLR346C    12
YLR346C    30
YLR346C    32
YLR346C    34
YLR346C    40
YLR346C    43
YLR352W    01
YLR352W    10
YLR352W    12
YLR352W    14
YLR352W    30
YLR352W    34
YLR352W    42
YLR352W    43
YLR376C    01
YLR376C    02
YLR376C    10
YLR376C    11
YLR376C    12
YLR376C    14
YLR376C    20
YLR376C    30
YLR376C    34
YLR376C    40
YLR376C    43
YLR392C    01
YLR392C    14
YLR392C    30
YLR392C    32
YLR392C    40
YLR392C    42
YLR392C    43
YLR407W    01
YLR407W    02
YLR407W    11
YLR407W    12
YLR407W    14
YLR407W    20
YLR407W    30
YLR407W    32
YLR407W    34
YLR407W    40
YLR407W    43
YLR408C    01
YLR408C    02
YLR408C    10
YLR408C    12
YLR408C    14
YLR408C    20
YLR408C    30
YLR408C    34
YLR408C    40
YLR408C    43
YLR412W    01
YLR412W    02
YLR412W    12
YLR412W    14
YLR412W    20
YLR412W    30
YLR412W    32
YLR412W    34
YLR412W    40
YLR412W    43
YLR413W    01
YLR413W    02
YLR413W    14
YLR413W    30
YLR413W    32
YLR413W    40
YLR413W    42
YLR413W    43
YLR415C    01
YLR415C    02
YLR415C    10
YLR415C    12
YLR415C    14
YLR415C    20
YLR415C    30
YLR415C    32
YLR415C    34
YLR415C    40
YLR415C    43
YLR422W    01
YLR422W    10
YLR422W    12
YLR422W    14
YLR422W    30
YLR422W    32
YLR422W    34
YLR422W    40
YLR422W    42
YLR422W    43
YLR426W    01
YLR426W    02
YLR426W    10
YLR426W    14
YLR426W    30
YLR426W    32
YLR426W    34
YLR426W    42
YLR437C    01
YLR437C    02
YLR437C    12
YLR437C    14
YLR437C    20
YLR437C    30
YLR437C    34
YLR437C    40
YLR437C    43
YLR446W    01
YLR446W    02
YLR446W    12
YLR446W    30
YLR446W    32
YLR446W    34
YLR446W    40
YLR446W    43
YLR454W    01
YLR454W    02
YLR454W    10
YLR454W    12
YLR454W    14
YLR454W    20
YLR454W    30
YLR454W    34
YLR454W    40
YLR454W    43
YLR455W    01
YLR455W    11
YLR455W    12
YLR455W    14
YLR455W    20
YLR455W    30
YLR455W    32
YLR455W    34
YLR455W    43
YLR456W    01
YLR456W    02
YLR456W    10
YLR456W    12
YLR456W    14
YLR456W    20
YLR456W    30
YLR456W    32
YLR456W    34
YLR456W    40
YLR456W    43
YLR460C    01
YLR460C    02
YLR460C    12
YLR460C    14
YLR460C    20
YLR460C    30
YLR460C    32
YLR460C    34
YLR460C    40
YLR460C    43
YML002W    01
YML002W    02
YML002W    12
YML002W    14
YML002W    20
YML002W    30
YML002W    32
YML002W    34
YML002W    40
YML002W    43
YML011C    01
YML011C    02
YML011C    12
YML011C    14
YML011C    30
YML011C    34
YML011C    40
YML011C    43
YML018C    01
YML018C    02
YML018C    14
YML018C    30
YML018C    32
YML018C    40
YML018C    42
YML018C    43
YML020W    01
YML020W    02
YML020W    20
YML020W    30
YML020W    32
YML020W    42
YML030W    01
YML030W    02
YML030W    11
YML030W    12
YML030W    20
YML030W    30
YML030W    42
YML037C    01
YML037C    02
YML037C    12
YML037C    14
YML037C    20
YML037C    30
YML037C    34
YML037C    40
YML037C    43
YML053C    01
YML053C    02
YML053C    10
YML053C    12
YML053C    14
YML053C    20
YML053C    30
YML053C    32
YML053C    34
YML053C    40
YML053C    43
YML072C    01
YML072C    02
YML072C    10
YML072C    14
YML072C    30
YML072C    32
YML072C    34
YML072C    40
YML072C    43
YML079W    01
YML079W    02
YML079W    12
YML079W    14
YML079W    20
YML079W    30
YML079W    32
YML079W    34
YML079W    43
YML101C    01
YML101C    02
YML101C    11
YML101C    30
YML101C    32
YML101C    42
YML108W    01
YML108W    02
YML108W    11
YML108W    12
YML108W    14
YML108W    30
YML108W    34
YML119W    02
YML119W    10
YML119W    11
YML119W    12
YML119W    14
YML119W    20
YML119W    30
YML119W    32
YML119W    40
YML119W    42
YML119W    43
YMR002W    01
YMR002W    02
YMR002W    10
YMR002W    12
YMR002W    14
YMR002W    20
YMR002W    30
YMR002W    32
YMR002W    34
YMR002W    40
YMR002W    43
YMR003W    01
YMR003W    02
YMR003W    11
YMR003W    20
YMR003W    30
YMR003W    34
YMR003W    42
YMR003W    43
YMR010W    01
YMR010W    10
YMR010W    14
YMR010W    20
YMR010W    30
YMR010W    32
YMR010W    34
YMR010W    40
YMR010W    42
YMR027W    02
YMR027W    10
YMR027W    11
YMR027W    32
YMR027W    34
YMR027W    40
YMR027W    42
YMR031C    01
YMR031C    10
YMR031C    14
YMR031C    30
YMR031C    34
YMR031C    40
YMR041C    01
YMR041C    02
YMR041C    10
YMR041C    12
YMR041C    14
YMR041C    20
YMR041C    30
YMR041C    34
YMR041C    40
YMR041C    43
YMR066W    01
YMR066W    02
YMR066W    10
YMR066W    12
YMR066W    30
YMR066W    40
YMR066W    42
YMR066W    43
YMR067C    01
YMR067C    02
YMR067C    14
YMR067C    20
YMR067C    30
YMR067C    32
YMR067C    42
YMR071C    01
YMR071C    02
YMR071C    10
YMR071C    12
YMR071C    14
YMR071C    30
YMR071C    34
YMR071C    42
YMR071C    43
YMR074C    01
YMR074C    02
YMR074C    10
YMR074C    12
YMR074C    14
YMR074C    20
YMR074C    30
YMR074C    34
YMR074C    40
YMR074C    43
YMR075W    01
YMR075W    02
YMR075W    10
YMR075W    11
YMR075W    30
YMR075W    32
YMR075W    40
YMR075W    42
YMR075W    43
YMR086W    01
YMR086W    02
YMR086W    10
YMR086W    11
YMR086W    12
YMR086W    14
YMR086W    30
YMR086W    32
YMR086W    34
YMR086W    40
YMR086W    42
YMR086W    43
YMR090W    01
YMR090W    02
YMR090W    30
YMR090W    32
YMR090W    42
YMR090W    43
YMR098C    01
YMR098C    02
YMR098C    12
YMR098C    14
YMR098C    20
YMR098C    30
YMR098C    32
YMR098C    34
YMR098C    40
YMR098C    43
YMR099C    01
YMR099C    02
YMR099C    12
YMR099C    14
YMR099C    20
YMR099C    30
YMR099C    32
YMR099C    34
YMR099C    40
YMR099C    43
YMR102C    01
YMR102C    02
YMR102C    10
YMR102C    12
YMR102C    14
YMR102C    20
YMR102C    30
YMR102C    34
YMR102C    40
YMR102C    43
YMR110C    01
YMR110C    02
YMR110C    11
YMR110C    12
YMR110C    30
YMR110C    32
YMR110C    42
YMR111C    01
YMR111C    02
YMR111C    11
YMR111C    42
YMR114C    01
YMR114C    02
YMR114C    11
YMR114C    12
YMR114C    14
YMR114C    20
YMR114C    34
YMR124W    10
YMR124W    12
YMR124W    14
YMR124W    20
YMR124W    30
YMR124W    34
YMR124W    40
YMR124W    42
YMR124W    43
YMR132C    01
YMR132C    02
YMR132C    12
YMR132C    14
YMR132C    20
YMR132C    30
YMR132C    32
YMR132C    34
YMR132C    40
YMR132C    43
YMR144W    01
YMR144W    02
YMR144W    11
YMR144W    12
YMR144W    30
YMR144W    32
YMR144W    42
YMR144W    43
YMR147W    01
YMR147W    02
YMR147W    10
YMR147W    12
YMR147W    14
YMR147W    20
YMR147W    30
YMR147W    32
YMR147W    34
YMR147W    40
YMR147W    43
YMR155W    01
YMR155W    11
YMR155W    20
YMR155W    30
YMR155W    42
YMR157C    01
YMR157C    02
YMR157C    11
YMR157C    14
YMR157C    20
YMR157C    34
YMR157C    42
YMR160W    01
YMR160W    02
YMR160W    12
YMR160W    14
YMR160W    20
YMR160W    30
YMR160W    32
YMR160W    40
YMR160W    42
YMR160W    43
YMR163C    01
YMR163C    02
YMR163C    12
YMR163C    14
YMR163C    20
YMR163C    30
YMR163C    34
YMR163C    40
YMR163C    43
YMR178W    01
YMR178W    02
YMR178W    10
YMR178W    12
YMR178W    14
YMR178W    20
YMR178W    30
YMR178W    32
YMR178W    34
YMR178W    40
YMR178W    43
YMR181C    01
YMR181C    02
YMR181C    12
YMR181C    34
YMR181C    43
YMR184W    01
YMR184W    02
YMR184W    11
YMR184W    12
YMR184W    14
YMR184W    30
YMR184W    34
YMR187C    01
YMR187C    02
YMR187C    14
YMR187C    20
YMR187C    30
YMR187C    32
YMR187C    40
YMR187C    42
YMR187C    43
YMR191W    01
YMR191W    02
YMR191W    10
YMR191W    12
YMR191W    14
YMR191W    20
YMR191W    30
YMR191W    32
YMR191W    34
YMR191W    40
YMR191W    43
YMR195W    01
YMR195W    02
YMR195W    12
YMR195W    14
YMR195W    20
YMR195W    30
YMR195W    32
YMR195W    34
YMR195W    40
YMR195W    43
YMR196W    01
YMR196W    02
YMR196W    10
YMR196W    30
YMR196W    32
YMR196W    42
YMR206W    01
YMR206W    02
YMR206W    10
YMR206W    14
YMR206W    20
YMR206W    30
YMR206W    32
YMR206W    34
YMR206W    42
YMR209C    01
YMR209C    02
YMR209C    10
YMR209C    12
YMR209C    14
YMR209C    30
YMR209C    42
YMR209C    43
YMR210W    01
YMR210W    02
YMR210W    10
YMR210W    12
YMR210W    14
YMR210W    20
YMR210W    30
YMR210W    34
YMR210W    40
YMR210W    43
YMR221C    01
YMR221C    02
YMR221C    12
YMR221C    14
YMR221C    20
YMR221C    30
YMR221C    32
YMR221C    34
YMR221C    40
YMR221C    43
YMR233W    01
YMR233W    02
YMR233W    10
YMR233W    12
YMR233W    14
YMR233W    30
YMR233W    42
YMR247C    01
YMR247C    02
YMR247C    12
YMR247C    14
YMR247C    20
YMR247C    30
YMR247C    34
YMR247C    40
YMR247C    43
YMR251W    01
YMR251W    02
YMR251W    10
YMR251W    30
YMR251W    32
YMR251W    42
YMR253C    01
YMR253C    02
YMR253C    20
YMR253C    30
YMR253C    32
YMR253C    40
YMR253C    42
YMR253C    43
YMR258C    01
YMR258C    10
YMR258C    12
YMR258C    14
YMR258C    20
YMR258C    30
YMR258C    34
YMR258C    40
YMR258C    43
YMR259C    01
YMR259C    02
YMR259C    10
YMR259C    11
YMR259C    12
YMR259C    14
YMR259C    20
YMR259C    30
YMR259C    32
YMR259C    34
YMR259C    40
YMR259C    43
YMR265C    01
YMR265C    02
YMR265C    12
YMR265C    14
YMR265C    20
YMR265C    30
YMR265C    34
YMR265C    40
YMR265C    43
YMR266W    01
YMR266W    02
YMR266W    10
YMR266W    11
YMR266W    12
YMR266W    20
YMR266W    32
YMR266W    34
YMR266W    42
YMR266W    43
YMR289W    01
YMR289W    02
YMR289W    11
YMR289W    12
YMR289W    14
YMR289W    20
YMR289W    30
YMR289W    32
YMR289W    34
YMR289W    40
YMR289W    43
YMR295C    01
YMR295C    02
YMR295C    11
YMR295C    12
YMR295C    14
YMR295C    30
YMR295C    32
YMR295C    34
YMR295C    40
YMR295C    43
YMR310C    11
YMR310C    12
YMR310C    32
YMR310C    40
YMR310C    42
YMR310C    43
YMR315W    01
YMR315W    02
YMR315W    30
YMR315W    42
YNL018C    01
YNL018C    02
YNL018C    10
YNL018C    12
YNL018C    14
YNL018C    20
YNL018C    30
YNL018C    32
YNL018C    34
YNL018C    40
YNL018C    43
YNL019C    01
YNL019C    02
YNL019C    12
YNL019C    14
YNL019C    20
YNL019C    30
YNL019C    32
YNL019C    34
YNL019C    40
YNL019C    43
YNL022C    01
YNL022C    11
YNL022C    12
YNL022C    14
YNL022C    30
YNL022C    34
YNL022C    42
YNL024C    01
YNL024C    02
YNL024C    14
YNL024C    20
YNL024C    30
YNL024C    32
YNL024C    40
YNL024C    42
YNL024C    43
YNL034W    01
YNL034W    02
YNL034W    10
YNL034W    12
YNL034W    14
YNL034W    20
YNL034W    30
YNL034W    32
YNL034W    34
YNL034W    40
YNL034W    43
YNL035C    01
YNL035C    02
YNL035C    12
YNL035C    20
YNL035C    30
YNL035C    34
YNL035C    42
YNL046W    01
YNL046W    02
YNL046W    12
YNL046W    14
YNL046W    20
YNL046W    30
YNL046W    32
YNL046W    34
YNL046W    40
YNL046W    43
YNL050C    01
YNL050C    02
YNL050C    12
YNL050C    14
YNL050C    20
YNL050C    30
YNL050C    32
YNL050C    34
YNL050C    40
YNL050C    43
YNL056W    01
YNL056W    02
YNL056W    10
YNL056W    12
YNL056W    14
YNL056W    20
YNL056W    30
YNL056W    32
YNL056W    34
YNL056W    40
YNL056W    43
YNL058C    01
YNL058C    02
YNL058C    10
YNL058C    11
YNL058C    12
YNL058C    20
YNL058C    30
YNL058C    32
YNL058C    42
YNL058C    43
YNL080C    01
YNL080C    10
YNL080C    12
YNL080C    14
YNL080C    30
YNL080C    32
YNL080C    34
YNL080C    40
YNL080C    42
YNL087W    01
YNL087W    02
YNL087W    11
YNL087W    30
YNL087W    32
YNL087W    42
YNL092W    01
YNL092W    02
YNL092W    30
YNL092W    32
YNL092W    34
YNL092W    40
YNL092W    42
YNL092W    43
YNL095C    01
YNL095C    02
YNL095C    12
YNL095C    14
YNL095C    20
YNL095C    30
YNL095C    32
YNL095C    34
YNL095C    40
YNL095C    43
YNL100W    01
YNL100W    02
YNL100W    12
YNL100W    14
YNL100W    20
YNL100W    30
YNL100W    32
YNL100W    34
YNL100W    40
YNL100W    43
YNL122C    01
YNL122C    02
YNL122C    10
YNL122C    12
YNL122C    14
YNL122C    20
YNL122C    30
YNL122C    34
YNL122C    40
YNL122C    43
YNL144C    01
YNL144C    02
YNL144C    12
YNL144C    14
YNL144C    20
YNL144C    30
YNL144C    32
YNL144C    40
YNL144C    42
YNL144C    43
YNL146W    01
YNL146W    02
YNL146W    14
YNL146W    20
YNL146W    30
YNL146W    32
YNL146W    40
YNL146W    42
YNL149C    01
YNL149C    02
YNL149C    11
YNL149C    12
YNL149C    14
YNL149C    20
YNL149C    30
YNL149C    32
YNL149C    34
YNL149C    40
YNL149C    43
YNL155W    01
YNL155W    02
YNL155W    10
YNL155W    12
YNL155W    14
YNL155W    20
YNL155W    30
YNL155W    32
YNL155W    34
YNL155W    40
YNL155W    43
YNL157W    01
YNL157W    02
YNL157W    12
YNL157W    30
YNL157W    32
YNL157W    34
YNL157W    40
YNL157W    42
YNL157W    43
YNL165W    01
YNL165W    02
YNL165W    10
YNL165W    12
YNL165W    14
YNL165W    20
YNL165W    30
YNL165W    32
YNL165W    34
YNL165W    40
YNL165W    43
YNL168C    01
YNL168C    02
YNL168C    12
YNL168C    14
YNL168C    20
YNL168C    30
YNL168C    34
YNL168C    40
YNL168C    43
YNL176C    01
YNL176C    02
YNL176C    14
YNL176C    20
YNL176C    30
YNL176C    32
YNL176C    40
YNL176C    42
YNL176C    43
YNL181W    01
YNL181W    02
YNL181W    10
YNL181W    14
YNL181W    20
YNL181W    34
YNL181W    42
YNL191W    01
YNL191W    02
YNL191W    12
YNL191W    14
YNL191W    20
YNL191W    30
YNL191W    32
YNL191W    34
YNL191W    40
YNL191W    43
YNL193W    01
YNL193W    02
YNL193W    12
YNL193W    14
YNL193W    20
YNL193W    30
YNL193W    32
YNL193W    34
YNL193W    40
YNL193W    43
YNL200C    01
YNL200C    02
YNL200C    11
YNL200C    30
YNL200C    32
YNL200C    42
YNL208W    01
YNL208W    02
YNL208W    11
YNL208W    14
YNL208W    20
YNL208W    32
YNL208W    40
YNL208W    42
YNL211C    01
YNL211C    02
YNL211C    11
YNL211C    12
YNL211C    14
YNL211C    20
YNL211C    34
YNL212W    01
YNL212W    02
YNL212W    10
YNL212W    12
YNL212W    14
YNL212W    20
YNL212W    30
YNL212W    34
YNL212W    40
YNL212W    43
YNL215W    10
YNL215W    11
YNL215W    14
YNL215W    20
YNL215W    30
YNL215W    34
YNL215W    40
YNL215W    42
YNL215W    43
YNL224C    01
YNL224C    02
YNL224C    11
YNL224C    30
YNL224C    32
YNL224C    42
YNL240C    01
YNL240C    02
YNL240C    12
YNL240C    14
YNL240C    20
YNL240C    30
YNL240C    34
YNL240C    40
YNL240C    43
YNL249C    01
YNL249C    02
YNL249C    10
YNL249C    12
YNL249C    14
YNL249C    20
YNL249C    30
YNL249C    32
YNL249C    34
YNL249C    40
YNL249C    43
YNL254C    01
YNL254C    02
YNL254C    12
YNL254C    14
YNL254C    20
YNL254C    30
YNL254C    32
YNL254C    34
YNL254C    40
YNL254C    43
YNL260C    01
YNL260C    02
YNL260C    10
YNL260C    12
YNL260C    14
YNL260C    30
YNL260C    32
YNL260C    34
YNL260C    40
YNL260C    43
YNL269W    01
YNL269W    10
YNL269W    12
YNL269W    14
YNL269W    20
YNL269W    30
YNL269W    32
YNL269W    34
YNL269W    40
YNL269W    42
YNL279W    01
YNL279W    02
YNL279W    12
YNL279W    14
YNL279W    20
YNL279W    30
YNL279W    32
YNL279W    34
YNL279W    40
YNL279W    42
YNL300W    01
YNL300W    02
YNL300W    10
YNL300W    14
YNL300W    20
YNL300W    30
YNL300W    32
YNL300W    34
YNL300W    42
YNL310C    01
YNL310C    02
YNL310C    10
YNL310C    12
YNL310C    14
YNL310C    30
YNL310C    32
YNL310C    34
YNL310C    40
YNL310C    43
YNL321W    01
YNL321W    02
YNL321W    10
YNL321W    12
YNL321W    14
YNL321W    20
YNL321W    30
YNL321W    32
YNL321W    34
YNL321W    40
YNL321W    42
YNL321W    43
YNL336W    01
YNL336W    02
YNL336W    12
YNL336W    14
YNL336W    20
YNL336W    30
YNL336W    32
YNL336W    34
YNL336W    40
YNL336W    43
YNR004W    01
YNR004W    02
YNR004W    10
YNR004W    12
YNR004W    14
YNR004W    20
YNR004W    30
YNR004W    32
YNR004W    34
YNR004W    40
YNR004W    43
YNR009W    01
YNR009W    02
YNR009W    10
YNR009W    12
YNR009W    14
YNR009W    20
YNR009W    30
YNR009W    32
YNR009W    34
YNR009W    40
YNR009W    43
YNR014W    01
YNR014W    02
YNR014W    10
YNR014W    11
YNR014W    12
YNR014W    14
YNR014W    20
YNR014W    30
YNR014W    34
YNR014W    40
YNR014W    43
YNR020C    01
YNR020C    11
YNR020C    14
YNR020C    34
YNR020C    42
YNR021W    01
YNR021W    11
YNR021W    12
YNR021W    14
YNR021W    20
YNR021W    30
YNR021W    32
YNR021W    34
YNR024W    01
YNR024W    02
YNR024W    10
YNR024W    11
YNR024W    12
YNR024W    14
YNR024W    20
YNR024W    34
YNR029C    01
YNR029C    02
YNR029C    10
YNR029C    12
YNR029C    14
YNR029C    20
YNR029C    30
YNR029C    32
YNR029C    34
YNR029C    40
YNR029C    43
YNR040W    01
YNR040W    02
YNR040W    10
YNR040W    14
YNR040W    20
YNR040W    30
YNR040W    32
YNR040W    34
YNR040W    42
YNR061C    01
YNR061C    02
YNR061C    10
YNR061C    14
YNR061C    20
YNR061C    30
YNR061C    32
YNR061C    34
YNR061C    42
YNR062C    01
YNR062C    02
YNR062C    10
YNR062C    12
YNR062C    14
YNR062C    20
YNR062C    30
YNR062C    32
YNR062C    34
YNR062C    40
YNR062C    43
YNR065C    01
YNR065C    10
YNR065C    14
YNR065C    20
YNR065C    30
YNR065C    32
YNR065C    34
YNR065C    40
YNR065C    42
YNR065C    43
YNR066C    01
YNR066C    02
YNR066C    10
YNR066C    12
YNR066C    14
YNR066C    20
YNR066C    30
YNR066C    34
YNR066C    40
YNR066C    43
YNR068C    01
YNR068C    02
YNR068C    12
YNR068C    14
YNR068C    20
YNR068C    30
YNR068C    32
YNR068C    34
YNR068C    40
YNR068C    43
YOL014W    01
YOL014W    02
YOL014W    10
YOL014W    12
YOL014W    14
YOL014W    20
YOL014W    30
YOL014W    32
YOL014W    34
YOL014W    40
YOL014W    43
YOL015W    01
YOL015W    02
YOL015W    10
YOL015W    12
YOL015W    14
YOL015W    20
YOL015W    30
YOL015W    32
YOL015W    34
YOL015W    40
YOL015W    43
YOL022C    01
YOL022C    02
YOL022C    11
YOL022C    12
YOL022C    14
YOL022C    34
YOL022C    42
YOL036W    01
YOL036W    02
YOL036W    10
YOL036W    11
YOL036W    12
YOL036W    20
YOL036W    30
YOL036W    32
YOL036W    34
YOL036W    42
YOL036W    43
YOL056W    01
YOL056W    02
YOL056W    12
YOL056W    14
YOL056W    20
YOL056W    30
YOL056W    32
YOL056W    34
YOL056W    40
YOL056W    43
YOL057W    01
YOL057W    02
YOL057W    10
YOL057W    12
YOL057W    14
YOL057W    20
YOL057W    30
YOL057W    34
YOL057W    40
YOL057W    43
YOL063C    01
YOL063C    02
YOL063C    10
YOL063C    12
YOL063C    14
YOL063C    20
YOL063C    30
YOL063C    32
YOL063C    34
YOL063C    40
YOL063C    43
YOL070C    11
YOL070C    12
YOL070C    14
YOL070C    20
YOL070C    30
YOL070C    32
YOL070C    34
YOL070C    42
YOL070C    43
YOL073C    01
YOL073C    02
YOL073C    12
YOL073C    14
YOL073C    20
YOL073C    30
YOL073C    34
YOL073C    40
YOL073C    43
YOL083W    01
YOL083W    02
YOL083W    30
YOL083W    32
YOL083W    42
YOL087C    01
YOL087C    10
YOL087C    14
YOL087C    30
YOL087C    32
YOL087C    40
YOL087C    42
YOL087C    43
YOL098C    01
YOL098C    02
YOL098C    14
YOL098C    42
YOL107W    01
YOL107W    02
YOL107W    10
YOL107W    12
YOL107W    14
YOL107W    32
YOL107W    34
YOL107W    40
YOL131W    01
YOL131W    02
YOL131W    11
YOL131W    12
YOL131W    14
YOL131W    30
YOL131W    32
YOL131W    34
YOL131W    40
YOL131W    43
YOL137W    01
YOL137W    11
YOL137W    20
YOL137W    30
YOL137W    42
YOL138C    01
YOL138C    11
YOL138C    20
YOL138C    34
YOL138C    40
YOL138C    42
YOL154W    01
YOL154W    02
YOL154W    10
YOL154W    14
YOL154W    20
YOL154W    30
YOL154W    32
YOL154W    34
YOL154W    42
YOL159C    01
YOL159C    02
YOL159C    12
YOL159C    14
YOL159C    30
YOL159C    32
YOL159C    34
YOL159C    40
YOL159C    43
YOR006C    01
YOR006C    02
YOR006C    10
YOR006C    12
YOR006C    14
YOR006C    20
YOR006C    30
YOR006C    32
YOR006C    34
YOR006C    40
YOR006C    43
YOR007C    01
YOR007C    02
YOR007C    10
YOR007C    11
YOR007C    12
YOR007C    14
YOR007C    30
YOR007C    32
YOR007C    34
YOR007C    40
YOR007C    43
YOR021C    01
YOR021C    12
YOR021C    14
YOR021C    30
YOR021C    32
YOR021C    34
YOR021C    40
YOR021C    42
YOR042W    01
YOR042W    02
YOR042W    10
YOR042W    11
YOR042W    14
YOR042W    30
YOR042W    32
YOR042W    34
YOR042W    40
YOR042W    42
YOR044W    01
YOR044W    12
YOR044W    14
YOR044W    20
YOR044W    30
YOR044W    32
YOR044W    34
YOR044W    40
YOR051C    01
YOR051C    02
YOR051C    10
YOR051C    14
YOR051C    20
YOR051C    30
YOR051C    32
YOR051C    34
YOR051C    42
YOR052C    01
YOR052C    02
YOR052C    11
YOR052C    12
YOR052C    14
YOR052C    20
YOR052C    30
YOR052C    34
YOR052C    40
YOR052C    43
YOR059C    02
YOR059C    11
YOR059C    12
YOR059C    32
YOR059C    42
YOR059C    43
YOR060C    01
YOR060C    02
YOR060C    10
YOR060C    14
YOR060C    20
YOR060C    30
YOR060C    32
YOR060C    34
YOR060C    42
YOR062C    01
YOR062C    02
YOR062C    10
YOR062C    14
YOR062C    20
YOR062C    30
YOR062C    32
YOR062C    34
YOR062C    42
YOR066W    01
YOR066W    02
YOR066W    10
YOR066W    11
YOR066W    12
YOR066W    20
YOR066W    30
YOR066W    32
YOR066W    42
YOR066W    43
YOR086C    01
YOR086C    02
YOR086C    14
YOR086C    32
YOR086C    42
YOR091W    01
YOR091W    02
YOR091W    10
YOR091W    14
YOR091W    20
YOR091W    30
YOR091W    32
YOR091W    34
YOR091W    42
YOR093C    01
YOR093C    02
YOR093C    11
YOR093C    12
YOR093C    14
YOR093C    30
YOR093C    32
YOR093C    34
YOR093C    40
YOR093C    43
YOR097C    01
YOR097C    02
YOR097C    14
YOR097C    20
YOR097C    30
YOR097C    32
YOR097C    40
YOR097C    42
YOR097C    43
YOR104W    01
YOR104W    02
YOR104W    10
YOR104W    11
YOR104W    12
YOR104W    20
YOR104W    30
YOR104W    32
YOR104W    34
YOR104W    42
YOR104W    43
YOR111W    01
YOR111W    02
YOR111W    12
YOR111W    14
YOR111W    20
YOR111W    30
YOR111W    32
YOR111W    34
YOR111W    40
YOR111W    43
YOR112W    01
YOR112W    02
YOR112W    10
YOR112W    11
YOR112W    14
YOR112W    20
YOR112W    32
YOR112W    34
YOR112W    40
YOR112W    42
YOR114W    01
YOR114W    02
YOR114W    11
YOR114W    14
YOR114W    20
YOR114W    30
YOR114W    32
YOR114W    42
YOR118W    01
YOR118W    02
YOR118W    12
YOR118W    14
YOR118W    20
YOR118W    30
YOR118W    32
YOR118W    34
YOR118W    40
YOR118W    43
YOR131C    01
YOR131C    02
YOR131C    10
YOR131C    12
YOR131C    14
YOR131C    20
YOR131C    30
YOR131C    32
YOR131C    34
YOR131C    40
YOR131C    43
YOR141C    10
YOR141C    11
YOR141C    12
YOR141C    34
YOR141C    40
YOR141C    42
YOR141C    43
YOR154W    01
YOR154W    02
YOR154W    11
YOR154W    12
YOR154W    14
YOR154W    30
YOR154W    34
YOR161C    01
YOR161C    02
YOR161C    14
YOR161C    20
YOR161C    30
YOR161C    42
YOR164C    01
YOR164C    12
YOR164C    14
YOR164C    30
YOR164C    32
YOR164C    34
YOR164C    40
YOR164C    43
YOR173W    01
YOR173W    02
YOR173W    11
YOR173W    30
YOR173W    32
YOR173W    42
YOR175C    01
YOR175C    02
YOR175C    10
YOR175C    14
YOR175C    20
YOR175C    32
YOR175C    34
YOR175C    40
YOR175C    42
YOR189W    01
YOR189W    14
YOR189W    20
YOR189W    30
YOR189W    32
YOR189W    40
YOR189W    42
YOR189W    43
YOR205C    10
YOR205C    11
YOR205C    12
YOR205C    42
YOR214C    01
YOR214C    02
YOR214C    12
YOR214C    14
YOR214C    20
YOR214C    30
YOR214C    32
YOR214C    34
YOR214C    40
YOR214C    43
YOR215C    01
YOR215C    02
YOR215C    11
YOR215C    12
YOR215C    20
YOR215C    32
YOR215C    34
YOR215C    42
YOR215C    43
YOR220W    01
YOR220W    10
YOR220W    11
YOR220W    30
YOR220W    32
YOR220W    34
YOR220W    40
YOR220W    42
YOR220W    43
YOR227W    01
YOR227W    02
YOR227W    11
YOR227W    14
YOR227W    42
YOR227W    43
YOR238W    01
YOR238W    02
YOR238W    12
YOR238W    14
YOR238W    20
YOR238W    30
YOR238W    32
YOR238W    34
YOR238W    40
YOR238W    43
YOR246C    01
YOR246C    10
YOR246C    12
YOR246C    14
YOR246C    30
YOR246C    32
YOR246C    34
YOR246C    40
YOR246C    42
YOR252W    01
YOR252W    02
YOR252W    11
YOR252W    12
YOR252W    14
YOR252W    30
YOR252W    32
YOR252W    34
YOR252W    40
YOR252W    42
YOR258W    01
YOR258W    12
YOR258W    34
YOR258W    40
YOR258W    43
YOR262W    01
YOR262W    02
YOR262W    10
YOR262W    12
YOR262W    14
YOR262W    20
YOR262W    30
YOR262W    32
YOR262W    34
YOR262W    40
YOR262W    43
YOR264W    10
YOR264W    12
YOR264W    14
YOR264W    20
YOR264W    30
YOR264W    32
YOR264W    42
YOR264W    43
YOR289W    01
YOR289W    02
YOR289W    11
YOR289W    30
YOR289W    32
YOR289W    42
YOR292C    01
YOR292C    02
YOR292C    10
YOR292C    12
YOR292C    14
YOR292C    20
YOR292C    30
YOR292C    32
YOR292C    34
YOR292C    40
YOR292C    43
YOR296W    01
YOR296W    02
YOR296W    10
YOR296W    12
YOR296W    14
YOR296W    20
YOR296W    30
YOR296W    32
YOR305W    01
YOR305W    02
YOR305W    12
YOR305W    14
YOR305W    20
YOR305W    30
YOR305W    32
YOR305W    34
YOR305W    40
YOR305W    43
YOR311C    01
YOR311C    14
YOR311C    20
YOR311C    30
YOR311C    32
YOR311C    34
YOR311C    42
YOR342C    01
YOR342C    02
YOR342C    10
YOR342C    12
YOR342C    14
YOR342C    20
YOR342C    30
YOR342C    34
YOR342C    40
YOR342C    43
YOR350C    01
YOR350C    02
YOR350C    10
YOR350C    12
YOR350C    14
YOR350C    20
YOR350C    30
YOR352W    01
YOR352W    02
YOR352W    10
YOR352W    11
YOR352W    12
YOR352W    14
YOR352W    20
YOR352W    30
YOR352W    34
YOR352W    40
YOR352W    43
YOR365C    01
YOR365C    02
YOR365C    12
YOR365C    14
YOR365C    20
YOR365C    30
YOR365C    34
YOR365C    40
YOR365C    43
YOR385W    01
YOR385W    11
YOR385W    12
YOR385W    14
YOR385W    30
YOR385W    32
YOR385W    34
YOR385W    40
YOR385W    43
YOR387C    01
YOR387C    12
YOR387C    34
YOR387C    40
YOR387C    43
YOR389W    01
YOR389W    02
YOR389W    12
YOR389W    14
YOR389W    20
YOR389W    30
YOR389W    34
YOR389W    40
YOR389W    43
YOR390W    01
YOR390W    02
YOR390W    10
YOR390W    12
YOR390W    14
YOR390W    20
YOR390W    30
YOR390W    32
YOR390W    34
YOR390W    40
YOR390W    43
YPL005W    01
YPL005W    02
YPL005W    10
YPL005W    12
YPL005W    14
YPL005W    20
YPL005W    30
YPL005W    32
YPL005W    34
YPL005W    40
YPL005W    43
YPL009C    01
YPL009C    02
YPL009C    11
YPL009C    12
YPL009C    14
YPL009C    40
YPL009C    42
YPL009C    43
YPL014W    02
YPL014W    10
YPL014W    11
YPL014W    12
YPL014W    14
YPL014W    20
YPL014W    30
YPL014W    32
YPL014W    34
YPL014W    40
YPL014W    42
YPL014W    43
YPL034W    01
YPL034W    02
YPL034W    10
YPL034W    12
YPL034W    14
YPL034W    20
YPL034W    30
YPL034W    32
YPL034W    34
YPL034W    40
YPL034W    43
YPL041C    01
YPL041C    02
YPL041C    11
YPL041C    30
YPL041C    34
YPL041C    42
YPL056C    01
YPL056C    02
YPL056C    11
YPL056C    12
YPL056C    14
YPL056C    20
YPL056C    30
YPL056C    32
YPL056C    34
YPL056C    40
YPL056C    43
YPL064C    01
YPL064C    10
YPL064C    11
YPL064C    12
YPL064C    30
YPL064C    32
YPL064C    34
YPL064C    40
YPL064C    43
YPL066W    01
YPL066W    02
YPL066W    11
YPL066W    12
YPL066W    14
YPL066W    30
YPL066W    34
YPL066W    40
YPL066W    43
YPL068C    01
YPL068C    02
YPL068C    12
YPL068C    14
YPL068C    20
YPL068C    30
YPL068C    34
YPL068C    40
YPL068C    43
YPL071C    01
YPL071C    02
YPL071C    10
YPL071C    12
YPL071C    14
YPL071C    20
YPL071C    30
YPL071C    32
YPL071C    34
YPL071C    40
YPL071C    43
YPL077C    01
YPL077C    10
YPL077C    12
YPL077C    14
YPL077C    20
YPL077C    30
YPL077C    34
YPL077C    40
YPL077C    43
YPL099C    01
YPL099C    02
YPL099C    10
YPL099C    12
YPL099C    14
YPL099C    20
YPL099C    30
YPL099C    32
YPL099C    34
YPL099C    40
YPL099C    43
YPL105C    01
YPL105C    02
YPL105C    10
YPL105C    12
YPL105C    14
YPL105C    20
YPL105C    32
YPL105C    34
YPL105C    40
YPL107W    01
YPL107W    02
YPL107W    11
YPL107W    12
YPL107W    14
YPL107W    30
YPL107W    34
YPL107W    40
YPL107W    43
YPL108W    01
YPL108W    02
YPL108W    10
YPL108W    12
YPL108W    14
YPL108W    20
YPL108W    30
YPL108W    34
YPL108W    40
YPL108W    43
YPL109C    01
YPL109C    02
YPL109C    10
YPL109C    12
YPL109C    14
YPL109C    20
YPL109C    30
YPL109C    34
YPL109C    40
YPL109C    43
YPL137C    01
YPL137C    11
YPL137C    14
YPL137C    20
YPL137C    30
YPL137C    42
YPL144W    01
YPL144W    10
YPL144W    12
YPL144W    14
YPL144W    20
YPL144W    30
YPL144W    32
YPL144W    34
YPL144W    40
YPL144W    42
YPL144W    43
YPL158C    01
YPL158C    02
YPL158C    30
YPL158C    32
YPL158C    42
YPL158C    43
YPL159C    01
YPL159C    02
YPL159C    14
YPL159C    20
YPL159C    30
YPL159C    32
YPL159C    40
YPL159C    42
YPL159C    43
YPL162C    01
YPL162C    02
YPL162C    12
YPL162C    14
YPL162C    20
YPL162C    30
YPL162C    32
YPL162C    34
YPL162C    40
YPL162C    43
YPL165C    02
YPL165C    10
YPL165C    12
YPL165C    14
YPL165C    20
YPL165C    30
YPL165C    32
YPL166W    01
YPL166W    12
YPL166W    34
YPL166W    40
YPL166W    42
YPL166W    43
YPL183C    01
YPL183C    02
YPL183C    11
YPL183C    12
YPL183C    14
YPL183C    30
YPL183C    32
YPL183C    34
YPL183C    40
YPL183C    42
YPL191C    01
YPL191C    02
YPL191C    10
YPL191C    12
YPL191C    14
YPL191C    20
YPL191C    30
YPL191C    32
YPL191C    34
YPL191C    40
YPL191C    43
YPL199C    01
YPL199C    02
YPL199C    12
YPL199C    14
YPL199C    20
YPL199C    30
YPL199C    34
YPL199C    40
YPL199C    43
YPL206C    01
YPL206C    02
YPL206C    12
YPL206C    14
YPL206C    20
YPL206C    30
YPL206C    32
YPL206C    34
YPL206C    40
YPL206C    43
YPL207W    01
YPL207W    02
YPL207W    11
YPL207W    12
YPL207W    30
YPL207W    32
YPL207W    34
YPL207W    40
YPL207W    42
YPL207W    43
YPL216W    01
YPL216W    02
YPL216W    10
YPL216W    12
YPL216W    14
YPL216W    20
YPL216W    30
YPL216W    32
YPL216W    34
YPL216W    40
YPL216W    43
YPL222W    01
YPL222W    02
YPL222W    12
YPL222W    14
YPL222W    30
YPL222W    42
YPL225W    01
YPL225W    02
YPL225W    10
YPL225W    12
YPL225W    14
YPL225W    20
YPL225W    30
YPL225W    32
YPL225W    34
YPL225W    40
YPL225W    42
YPL229W    01
YPL229W    12
YPL229W    14
YPL229W    34
YPL229W    40
YPL229W    43
YPL245W    01
YPL245W    02
YPL245W    12
YPL245W    14
YPL245W    20
YPL245W    30
YPL245W    34
YPL245W    40
YPL245W    43
YPL247C    01
YPL247C    02
YPL247C    12
YPL247C    14
YPL247C    30
YPL247C    32
YPL247C    40
YPL247C    42
YPL257W    01
YPL257W    02
YPL257W    12
YPL257W    14
YPL257W    20
YPL257W    30
YPL257W    32
YPL257W    34
YPL257W    40
YPL257W    43
YPL260W    01
YPL260W    02
YPL260W    10
YPL260W    12
YPL260W    14
YPL260W    20
YPL260W    30
YPL260W    32
YPL260W    34
YPL260W    40
YPL260W    43
YPL263C    02
YPL263C    11
YPL263C    12
YPL263C    14
YPL263C    34
YPL263C    40
YPL263C    42
YPL263C    43
YPL264C    01
YPL264C    14
YPL264C    20
YPL264C    30
YPL264C    32
YPL264C    34
YPL264C    42
YPL267W    02
YPL267W    10
YPL267W    11
YPL267W    12
YPL267W    20
YPL267W    30
YPL267W    34
YPL267W    40
YPL267W    42
YPL267W    43
YPR045C    01
YPR045C    10
YPR045C    12
YPR045C    20
YPR045C    30
YPR045C    32
YPR045C    34
YPR045C    40
YPR045C    42
YPR045C    43
YPR061C    01
YPR061C    02
YPR061C    12
YPR061C    14
YPR061C    20
YPR061C    30
YPR061C    32
YPR061C    34
YPR061C    40
YPR061C    43
YPR063C    01
YPR063C    02
YPR063C    12
YPR063C    14
YPR063C    20
YPR063C    30
YPR063C    32
YPR063C    34
YPR063C    40
YPR071W    01
YPR071W    02
YPR071W    12
YPR071W    14
YPR071W    30
YPR071W    34
YPR071W    40
YPR071W    43
YPR084W    01
YPR084W    10
YPR084W    12
YPR084W    14
YPR084W    20
YPR084W    32
YPR084W    34
YPR084W    40
YPR084W    42
YPR085C    01
YPR085C    11
YPR085C    12
YPR085C    34
YPR085C    40
YPR085C    42
YPR085C    43
YPR089W    01
YPR089W    02
YPR089W    11
YPR089W    20
YPR089W    32
YPR089W    42
YPR091C    01
YPR091C    02
YPR091C    10
YPR091C    12
YPR091C    14
YPR091C    20
YPR091C    30
YPR091C    32
YPR091C    34
YPR091C    40
YPR091C    43
YPR114W    01
YPR114W    02
YPR114W    10
YPR114W    14
YPR114W    32
YPR114W    34
YPR114W    40
YPR114W    42
YPR116W    01
YPR116W    12
YPR116W    14
YPR116W    20
YPR116W    30
YPR116W    34
YPR116W    40
YPR116W    43
YPR117W    01
YPR117W    02
YPR117W    10
YPR117W    12
YPR117W    14
YPR117W    20
YPR117W    30
YPR117W    34
YPR117W    40
YPR117W    43
YPR148C    01
YPR148C    02
YPR148C    10
YPR148C    14
YPR148C    32
YPR148C    34
YPR148C    40
YPR148C    42
YPR152C    01
YPR152C    02
YPR152C    10
YPR152C    12
YPR152C    14
YPR152C    20
YPR152C    30
YPR152C    34
YPR152C    40
YPR152C    43
YPR153W    01
YPR153W    02
YPR153W    12
YPR153W    14
YPR153W    30
YPR153W    34
YPR153W    40
YPR153W    42
YPR153W    43
YPR157W    01
YPR157W    02
YPR157W    11
YPR157W    12
YPR157W    14
YPR157W    30
YPR157W    34
YPR172W    01
YPR172W    02
YPR172W    10
YPR172W    14
YPR172W    20
YPR172W    30
YPR172W    32
YPR172W    34
YPR172W    42
YPR174C    10
YPR174C    11
YPR174C    12
YPR174C    14
YPR174C    20
YPR174C    30
YPR174C    32
YPR174C    34
YPR174C    40
YPR174C    42
YPR174C    43
YPR203W    01
YPR203W    02
YPR203W    10
YPR203W    12
YPR203W    14
YPR203W    20
YPR203W    30
YPR203W    32
YPR203W    34
YPR203W    40
YPR203W    43
